# Supplementary material for: Fine‐Tuning X‐Ray Sensitivity in Organic–Inorganic Hybrids via an Unprecedented Mixed‐Ligand Strategy
Source: Adv Sci (Weinh). 2023 Nov 8;11(1):2305378. doi: 10.1002/advs.202305378 (PMC10767407; doi:10.1002/advs.202305378)
Supplement: Supplementary file 2 — Supporting Information [file ADVS-11-2305378-s001.zip]

Archive with 2 entries (2 files):
- checkcif.pdf
- cif.cif
