# Supplementary material for: Fine‐Tuning X‐Ray Sensitivity in Organic–Inorganic Hybrids via an Unprecedented Mixed‐Ligand Strategy
Source: Adv Sci (Weinh). 2023 Nov 8;11(1):2305378. doi: 10.1002/advs.202305378 (PMC10767407; doi:10.1002/advs.202305378)
Supplement: Supplementary file 2 — Supporting Information [file ADVS-11-2305378-s001.zip › cif.cif]

data_102
_audit_creation_date               2022-11-22
_audit_creation_method
;
Olex2 1.5
(compiled 2021.11.18 svn.ra9532c28 for OlexSys, GUI svn.r6429)
;
_shelx_SHELXL_version_number       '2018/3'
_audit_contact_author_address      ?
_audit_contact_author_email        ?
_audit_contact_author_name         ''
_audit_contact_author_phone        ?
_publ_contact_author_id_orcid      ?
_publ_section_references
;
Dolomanov, O.V., Bourhis, L.J., Gildea, R.J, Howard, J.A.K. & Puschmann, H.
 (2009), J. Appl. Cryst. 42, 339-341.

Sheldrick, G.M. (2015). Acta Cryst. A71, 3-8.

Sheldrick, G.M. (2015). Acta Cryst. C71, 3-8.
;
_chemical_name_common              ?
_chemical_name_systematic
;
 ?
;
_chemical_formula_moiety           'C177 H119 N33 O36 Th6, 10(H2 O)'
_chemical_formula_sum              'C177 H139 N33 O46 Th6'
_chemical_formula_weight           4856.44
_chemical_melting_point            ?
loop_
  _atom_type_symbol
  _atom_type_description
  _atom_type_scat_dispersion_real
  _atom_type_scat_dispersion_imag
  _atom_type_scat_source
 'C' 'C' 0.0033 0.0016 'International Tables Vol C Tables 4.2.6.8 and 6.1.1.4'
 'H' 'H' 0.0000 0.0000 'International Tables Vol C Tables 4.2.6.8 and 6.1.1.4'
 'N' 'N' 0.0061 0.0033 'International Tables Vol C Tables 4.2.6.8 and 6.1.1.4'
 'O' 'O' 0.0106 0.0060 'International Tables Vol C Tables 4.2.6.8 and 6.1.1.4'
 'Th' 'Th' -7.2400 8.8979
 'International Tables Vol C Tables 4.2.6.8 and 6.1.1.4'

_shelx_space_group_comment
;
The symmetry employed for this shelxl refinement is uniquely defined
by the following loop, which should always be used as a source of
symmetry information in preference to the above space-group names.
They are only intended as comments.
;
_space_group_crystal_system        'monoclinic'
_space_group_IT_number             15
_space_group_name_H-M_alt          'C 1 2/c 1'
_space_group_name_Hall             '-C 2yc'
loop_
  _space_group_symop_operation_xyz
 'x, y, z'
 '-x, y, -z+1/2'
 'x+1/2, y+1/2, z'
 '-x+1/2, y+1/2, -z+1/2'
 '-x, -y, -z'
 'x, -y, z-1/2'
 '-x+1/2, -y+1/2, -z'
 'x+1/2, -y+1/2, z-1/2'

_cell_length_a                     31.7400(14)
_cell_length_b                     25.0234(10)
_cell_length_c                     26.3104(11)
_cell_angle_alpha                  90
_cell_angle_beta                   91.752(2)
_cell_angle_gamma                  90
_cell_volume                       20887.1(15)
_cell_formula_units_Z              4
_cell_measurement_reflns_used      2489
_cell_measurement_temperature      273(2)
_cell_measurement_theta_max        23
_cell_measurement_theta_min        3
_shelx_estimated_absorpt_T_max     ?
_shelx_estimated_absorpt_T_min     ?
_exptl_absorpt_coefficient_mu      4.333
_exptl_absorpt_correction_T_max    0.8915
_exptl_absorpt_correction_T_min    0.4426
_exptl_absorpt_correction_type     multi-scan
_exptl_absorpt_process_details     SADABS
_exptl_absorpt_special_details     ?
_exptl_crystal_colour              colourless
_exptl_crystal_colour_primary      colourless
_exptl_crystal_density_diffrn      1.544
_exptl_crystal_density_meas        ?
_exptl_crystal_density_method      ?
_exptl_crystal_description         block
_exptl_crystal_F_000               9360
_exptl_crystal_size_max            ?
_exptl_crystal_size_mid            ?
_exptl_crystal_size_min            ?
_exptl_special_details
;
 ?
;
_exptl_transmission_factor_max     ?
_exptl_transmission_factor_min     ?
_diffrn_reflns_av_R_equivalents    0.1202
_diffrn_reflns_av_unetI/netI       0.0803
_diffrn_reflns_Laue_measured_fraction_full  1.000
_diffrn_reflns_Laue_measured_fraction_max  1.000
_diffrn_reflns_limit_h_max         37
_diffrn_reflns_limit_h_min         -37
_diffrn_reflns_limit_k_max         29
_diffrn_reflns_limit_k_min         -29
_diffrn_reflns_limit_l_max         31
_diffrn_reflns_limit_l_min         -31
_diffrn_reflns_number              107759
_diffrn_reflns_point_group_measured_fraction_full  1.000
_diffrn_reflns_point_group_measured_fraction_max  1.000
_diffrn_reflns_theta_full          25.000
_diffrn_reflns_theta_max           25.000
_diffrn_reflns_theta_min           1.981
_diffrn_ambient_temperature        273.15
_diffrn_detector_area_resol_mean   ?
_diffrn_measured_fraction_theta_full  1.000
_diffrn_measured_fraction_theta_max  1.000
_diffrn_measurement_device_type    'Bruker APEX-II CCD'
_diffrn_measurement_method         ?
_diffrn_radiation_type             MoK\a
_diffrn_radiation_wavelength       0.71073
_diffrn_source                     ?
_reflns_Friedel_coverage           0.000
_reflns_Friedel_fraction_full      .
_reflns_Friedel_fraction_max       .
_reflns_number_gt                  12288
_reflns_number_total               18384
_reflns_special_details
;
 Reflections were merged by SHELXL according to the crystal
 class for the calculation of statistics and refinement.
 
 Structure factors included contributions from the .fab file.
 
 _reflns_Friedel_fraction is defined as the number of unique
 Friedel pairs measured divided by the number that would be
 possible theoretically, ignoring centric projections and
 systematic absences.
;
_reflns_threshold_expression       'I > 2\s(I)'
_computing_cell_refinement         ?
_computing_data_collection         ?
_computing_data_reduction          ?
_computing_molecular_graphics      'Olex2 1.5 (Dolomanov et al., 2009)'
_computing_publication_material    'Olex2 1.5 (Dolomanov et al., 2009)'
_computing_structure_refinement    'SHELXL 2018/3 (Sheldrick, 2015)'
_computing_structure_solution      'SHELXT 2014/5 (Sheldrick, 2014)'
_refine_diff_density_max           0.997
_refine_diff_density_min           -1.732
_refine_diff_density_rms           0.146
_refine_ls_extinction_coef         .
_refine_ls_extinction_method       none
_refine_ls_goodness_of_fit_ref     1.004
_refine_ls_hydrogen_treatment      constr
_refine_ls_matrix_type             full
_refine_ls_number_parameters       1351
_refine_ls_number_reflns           18384
_refine_ls_number_restraints       550
_refine_ls_R_factor_all            0.0765
_refine_ls_R_factor_gt             0.0440
_refine_ls_restrained_S_all        0.999
_refine_ls_shift/su_max            0.003
_refine_ls_shift/su_mean           0.000
_refine_ls_structure_factor_coef   Fsqd
_refine_ls_weighting_details      
 'w=1/[\s^2^(Fo^2^)+(0.0537P)^2^] where P=(Fo^2^+2Fc^2^)/3'
_refine_ls_weighting_scheme        calc
_refine_ls_wR_factor_gt            0.1040
_refine_ls_wR_factor_ref           0.1220
_refine_special_details            ?
_olex2_refinement_description
;
1. Fixed Uiso
 At 1.2 times of:
  All C(H) groups
 At 1.5 times of:
  All O(H,H) groups
2. Restrained distances
 Th1-H3A \\sim Th1-H3B
 with sigma of 0.02
3. Uiso/Uaniso restraints and constraints
Uanis(N6) \\sim Ueq, Uanis(C24) \\sim Ueq, Uanis(C35) \\sim Ueq, Uanis(C43)
\\sim Ueq, Uanis(C59) \\sim Ueq, Uanis(C70) \\sim Ueq, Uanis(C21) \\sim Ueq,
Uanis(C24A) \\sim Ueq, Uanis(C43A) \\sim Ueq, Uanis(N6A) \\sim Ueq, Uanis(C59A)
\\sim Ueq, Uanis(C35A) \\sim Ueq, Uanis(C76A) \\sim Ueq, Uanis(C70A) \\sim Ueq,
Uanis(C21A) \\sim Ueq, Uanis(C81) \\sim Ueq, Uanis(N15) \\sim Ueq, Uanis(C51)
\\sim Ueq, Uanis(C42) \\sim Ueq, Uanis(C81A) \\sim Ueq, Uanis(C51A) \\sim Ueq,
Uanis(C42A) \\sim Ueq, Uanis(N13) \\sim Ueq, Uanis(C41) \\sim Ueq, Uanis(C76)
\\sim Ueq, Uanis(C77) \\sim Ueq, Uanis(C78) \\sim Ueq, Uanis(C79) \\sim Ueq,
Uanis(C41A) \\sim Ueq, Uanis(N13A) \\sim Ueq, Uanis(C78A) \\sim Ueq,
Uanis(C77A) \\sim Ueq, Uanis(C79A) \\sim Ueq: with sigma of 0.01 and sigma for
terminal atoms of 0.02
Uanis(C84) \\sim Ueq, Uanis(C86) \\sim Ueq, Uanis(C80) \\sim Ueq, Uanis(C87)
\\sim Ueq: with sigma of 0.01 and sigma for terminal atoms of 0.02
4. Rigid body (RIGU) restrains
 N6, C24, C41, C43, C59, C76, C81, N15, C70, C21, C51, C42, N13, C77, C78, C79,
  C35, C37
 with sigma for 1-2 distances of 0.004 and sigma for 1-3 distances of 0.004
 N6, N13, C24, C35, C37, C41, C43, C59, C76, C77, C78, C79, C70, C21, C24A,
 C43A, N6A, C59A, C35A, C41A, N13A, C78A, C77A, C76A, C79A, C21A, C81, N15, C51,
  C42, C81A, N15A, C70A, C51A, C42A, C3
 with sigma for 1-2 distances of 0.004 and sigma for 1-3 distances of 0.004
 C84, C86, C80, C87, C82, N17
 with sigma for 1-2 distances of 0.004 and sigma for 1-3 distances of 0.004
5. Others
 Sof(C24A)=Sof(H24A)=Sof(C43A)=Sof(N6A)=Sof(C59A)=Sof(C35A)=Sof(H35A)=
 Sof(C41A)=Sof(N13A)=Sof(C78A)=Sof(H78A)=Sof(C77A)=Sof(H77A)=Sof(C76A)=
 Sof(H76A)=Sof(C79A)=Sof(H79A)=Sof(C81A)=Sof(H81A)=Sof(N15A)=Sof(C70A)=
 Sof(C21A)=Sof(H21A)=Sof(C51A)=Sof(H51A)=Sof(C42A)=Sof(H42A)=1-FVAR(1)
 Sof(N6)=Sof(N13)=Sof(C24)=Sof(H24)=Sof(C35)=Sof(H35)=Sof(C41)=Sof(C43)=
 Sof(C59)=Sof(C76)=Sof(H76)=Sof(C77)=Sof(H77)=Sof(C78)=Sof(H78)=Sof(C79)=
 Sof(H79)=Sof(C81)=Sof(H81)=Sof(N15)=Sof(C70)=Sof(C21)=Sof(H21)=Sof(C51)=
 Sof(H51)=Sof(C42)=Sof(H42)=FVAR(1)
 Fixed Sof: O1(0.5) O5(0.5) O16(0.5) O19(0.5) O16A(0.5) O1A(0.5) O19A(0.5)
 O5A(0.5)
6.a Riding coordinates:
 O10(H10A,H10B), O11(H11A,H11B), O20(H20A,H20B), O21(H21B,H21C), O22(H22A,
 H22B), O23(H23A,H23B)
6.b Free rotating group:
 O3(H3A,H3B)
6.c Aromatic/amide H refined with riding coordinates:
 C4(H4), C8(H8), C12(H12), C13(H13), C14(H14), C15(H15), C17(H17), C18(H18),
 C23(H23), C24(H24), C26(H26), C27(H27), C28(H28), C29(H29), C31(H31), C35(H35),
  C39(H39), C40(H40), C48(H48), C49(H49), C52(H52), C54(H54), C55(H55),
 C56(H56), C57(H57), C58(H58), C60(H60), C61(H61), C63(H63), C65(H65), C66(H66),
  C67(H67), C68(H68), C69(H69), C71(H71), C72(H72), C73(H73), C74(H74),
 C75(H75), C76(H76), C77(H77), C78(H78), C79(H79), C80(H80), C81(H81), C21(H21),
  C51(H51), C42(H42), C83(H83), C84(H84), C85(H85), C86(H86), C87(H87),
 C88(H88), C89(H89), C90(H90), C24A(H24A), C35A(H35A), C78A(H78A), C77A(H77A),
 C76A(H76A), C79A(H79A), C81A(H81A), C21A(H21A), C51A(H51A), C42A(H42A)
6.d Fitted hexagon refined as free rotating group:
 C81(N15,C70,C21,C51,C42), C81A(N15A,C70A,C21A,C51A,C42A)
;
_atom_sites_solution_hydrogens     mixed
_atom_sites_solution_primary       dual
_atom_sites_solution_secondary     ?
loop_
  _atom_site_label
  _atom_site_type_symbol
  _atom_site_fract_x
  _atom_site_fract_y
  _atom_site_fract_z
  _atom_site_U_iso_or_equiv
  _atom_site_adp_type
  _atom_site_occupancy
  _atom_site_site_symmetry_order
  _atom_site_calc_flag
  _atom_site_refinement_flags_posn
  _atom_site_refinement_flags_adp
  _atom_site_refinement_flags_occupancy
  _atom_site_disorder_assembly
  _atom_site_disorder_group
 Th1 Th 0.58846(2) 0.35440(2) 0.25037(2) 0.02558(8) Uani 1 1 d D . . . .
 Th2 Th 0.50161(2) 0.27425(2) 0.32339(2) 0.02768(9) Uani 1 1 d . . . . .
 Th3 Th 0.50150(2) 0.43289(2) 0.32486(2) 0.02641(8) Uani 1 1 d . . . . .
 O1 O 0.5490(4) 0.2657(5) 0.2522(5) 0.027(3) Uani 0.5 1 d . . P A 1
 O2 O 0.61785(16) 0.4170(2) 0.1884(2) 0.0430(14) Uani 1 1 d . . . . .
 O3 O 0.67004(16) 0.3520(2) 0.2510(2) 0.0444(14) Uani 1 1 d G . . . .
 H3A H 0.685324 0.354746 0.225101 0.067 Uiso 1 1 d DG U . . .
 H3B H 0.686216 0.360990 0.275891 0.067 Uiso 1 1 d DG U . . .
 O4 O 0.62257(16) 0.2957(2) 0.3163(2) 0.0453(15) Uani 1 1 d . . . . .
 O5 O 0.5485(4) 0.4408(5) 0.2520(6) 0.029(3) Uani 0.5 1 d . . P A 1
 O6 O 0.57306(16) 0.4618(2) 0.3538(2) 0.0457(15) Uani 1 1 d . . . . .
 O7 O 0.50252(18) 0.52608(19) 0.2916(2) 0.0447(15) Uani 1 1 d . . . . .
 O8 O 0.56893(16) 0.4634(2) 0.1442(2) 0.0407(14) Uani 1 1 d . . . . .
 O9 O 0.61859(16) 0.2914(2) 0.1878(2) 0.0437(15) Uani 1 1 d . . . . .
 O10 O 0.50434(17) 0.50311(19) 0.3998(2) 0.0457(15) Uani 1 1 d . . . . .
 H10A H 0.518354 0.529897 0.407925 0.069 Uiso 1 1 d R U . . .
 H10B H 0.478954 0.503037 0.408015 0.069 Uiso 1 1 d R U . . .
 O11 O 0.50063(17) 0.3973(2) 0.41796(19) 0.0460(15) Uani 1 1 d . . . . .
 H11A H 0.507864 0.364362 0.418566 0.069 Uiso 1 1 d R U . . .
 H11B H 0.519914 0.413032 0.435886 0.069 Uiso 1 1 d R U . . .
 O12 O 0.62227(17) 0.4194(2) 0.3108(2) 0.0505(16) Uani 1 1 d . . . . .
 O13 O 0.50047(19) 0.1809(2) 0.2930(2) 0.0516(16) Uani 1 1 d . . . . .
 O14 O 0.56868(17) 0.2448(2) 0.1461(2) 0.0557(17) Uani 1 1 d . . . . .
 O15 O 0.57374(18) 0.2439(2) 0.3505(2) 0.0574(18) Uani 1 1 d . . . . .
 O16 O 0.5499(5) 0.3542(8) 0.3327(5) 0.028(4) Uani 0.5 1 d . . P A 1
 O17 O 0.50497(18) 0.2053(2) 0.4029(2) 0.0488(15) Uani 1 1 d . . . . .
 O18 O 0.5096(2) 0.2916(2) 0.4199(2) 0.0626(19) Uani 1 1 d . . . . .
 O19 O 0.4548(3) 0.3533(5) 0.3366(4) 0.027(3) Uani 0.5 1 d . . P A 1
 N1 N 0.7059(2) 0.5458(3) 0.4192(3) 0.0425(18) Uani 1 1 d . . . . .
 N2 N 0.7056(2) 0.5355(3) 0.0827(3) 0.0425(17) Uani 1 1 d . . . . .
 N3 N 0.6209(2) 0.5825(3) 0.0026(3) 0.051(2) Uani 1 1 d . . . . .
 N4 N 0.7697(2) 0.4631(3) 0.1732(3) 0.059(2) Uani 1 1 d . . . . .
 N5 N 0.500000 0.7203(4) 0.250000 0.049(3) Uani 1 2 d S T P . .
 N6 N 0.6954(8) 0.1880(11) 0.0567(9) 0.047(5) Uani 0.496(10) 1 d . U P B 1
 N7 N 0.5430(2) 0.6995(3) 0.3765(3) 0.054(2) Uani 1 1 d . . . . .
 N8 N 0.7690(2) 0.2866(3) 0.3942(4) 0.071(3) Uani 1 1 d . . . . .
 N9 N 0.7039(2) 0.1809(3) 0.4404(3) 0.0474(19) Uani 1 1 d . . . . .
 N10 N 0.5499(3) 0.2064(3) 0.5880(3) 0.061(2) Uani 1 1 d . . . . .
 N11 N 0.7736(2) 0.4732(3) 0.3398(3) 0.057(2) Uani 1 1 d . . . . .
 N12 N 0.6163(3) 0.0935(3) 0.4613(4) 0.074(3) Uani 1 1 d . . . . .
 N13 N 0.6002(6) 0.1192(8) 0.0130(8) 0.063(5) Uani 0.496(10) 1 d . U P B 1
 N14 N 0.6175(3) 0.5943(3) 0.4875(3) 0.058(2) Uani 1 1 d . . . . .
 N16 N 0.5578(3) 0.3500(4) 0.5977(4) 0.085(3) Uani 1 1 d . . . . .
 N17 N 0.5161(4) 0.0753(4) 0.5489(4) 0.104(4) Uani 1 1 d . . . . .
 C1 C 0.500000 0.5489(4) 0.250000 0.044(3) Uani 1 2 d S T P . .
 C2 C 0.6062(2) 0.4517(3) 0.1562(3) 0.0310(18) Uani 1 1 d . . . . .
 C3 C 0.6056(3) 0.2582(3) 0.1554(3) 0.040(2) Uani 1 1 d . . . . .
 C4 C 0.6816(2) 0.4789(3) 0.1505(3) 0.037(2) Uani 1 1 d . . . . .
 H4 H 0.687880 0.459777 0.180076 0.044 Uiso 1 1 calc R U . . .
 C5 C 0.6099(3) 0.4529(3) 0.3423(3) 0.042(2) Uani 1 1 d . . . . .
 C6 C 0.6105(3) 0.2594(3) 0.3461(3) 0.039(2) Uani 1 1 d . . . . .
 C7 C 0.6434(3) 0.2311(3) 0.3785(3) 0.045(2) Uani 1 1 d . . . . .
 C8 C 0.500000 0.1593(5) 0.250000 0.056(4) Uani 1 2 d S T P . .
 H8 H 0.500002 0.122101 0.250001 0.067 Uiso 1 2 calc R U P . .
 C9 C 0.6410(2) 0.4811(3) 0.1302(3) 0.0338(18) Uani 1 1 d . . . . .
 C10 C 0.500000 0.6083(4) 0.250000 0.042(3) Uani 1 2 d S T P . .
 C11 C 0.6440(2) 0.4868(3) 0.3684(3) 0.040(2) Uani 1 1 d . . . . .
 C12 C 0.5147(3) 0.6363(3) 0.2920(3) 0.050(2) Uani 1 1 d . . . . .
 H12 H 0.524180 0.618343 0.321127 0.060 Uiso 1 1 calc R U . . .
 C13 C 0.6852(2) 0.4855(3) 0.3529(3) 0.042(2) Uani 1 1 d . . . . .
 H13 H 0.692609 0.464570 0.325382 0.051 Uiso 1 1 calc R U . . .
 C14 C 0.6337(3) 0.5173(3) 0.4091(3) 0.043(2) Uani 1 1 d . . . . .
 H14 H 0.606204 0.518277 0.420170 0.052 Uiso 1 1 calc R U . . .
 C15 C 0.6848(2) 0.2493(3) 0.3806(3) 0.041(2) Uani 1 1 d . . . . .
 H15 H 0.692713 0.278137 0.360685 0.049 Uiso 1 1 calc R U . . .
 C16 C 0.7151(3) 0.5157(3) 0.3789(3) 0.043(2) Uani 1 1 d . . . . .
 C17 C 0.6333(3) 0.5107(3) 0.0870(3) 0.038(2) Uani 1 1 d . . . . .
 H17 H 0.606028 0.513208 0.073212 0.046 Uiso 1 1 calc R U . . .
 C18 C 0.6332(3) 0.1888(3) 0.4089(3) 0.043(2) Uani 1 1 d . . . . .
 H18 H 0.605404 0.177335 0.410052 0.052 Uiso 1 1 calc R U . . .
 C19 C 0.5121(3) 0.2424(4) 0.4333(3) 0.052(2) Uani 1 1 d . . . . .
 C20 C 0.6658(3) 0.5476(3) 0.4341(3) 0.040(2) Uani 1 1 d . . . . .
 C22 C 0.6598(3) 0.5695(3) 0.0173(3) 0.042(2) Uani 1 1 d . . . . .
 C23 C 0.6084(3) 0.6219(4) 0.5285(4) 0.065(3) Uani 1 1 d . . . . .
 H23 H 0.580479 0.631287 0.533438 0.077 Uiso 1 1 calc R U . . .
 C24 C 0.6237(8) 0.1974(13) 0.0840(12) 0.033(4) Uani 0.496(10) 1 d . U P B 1
 H24 H 0.595135 0.189764 0.079904 0.039 Uiso 0.496(10) 1 calc R U P B 1
 C25 C 0.6639(3) 0.1635(3) 0.4376(3) 0.047(2) Uani 1 1 d . . . . .
 C26 C 0.6946(3) 0.5837(3) -0.0110(3) 0.052(2) Uani 1 1 d . . . . .
 H26 H 0.721603 0.572910 -0.000961 0.062 Uiso 1 1 calc R U . . .
 C27 C 0.6895(4) 0.5939(4) 0.5136(4) 0.067(3) Uani 1 1 d . . . . .
 H27 H 0.717111 0.583505 0.507965 0.081 Uiso 1 1 calc R U . . .
 C28 C 0.6157(3) 0.6128(4) -0.0398(3) 0.061(3) Uani 1 1 d . . . . .
 H28 H 0.588499 0.623417 -0.049297 0.074 Uiso 1 1 calc R U . . .
 C29 C 0.6484(4) 0.6290(4) -0.0697(4) 0.062(3) Uani 1 1 d . . . . .
 H29 H 0.643536 0.649126 -0.099044 0.075 Uiso 1 1 calc R U . . .
 C30 C 0.7130(3) 0.5064(3) 0.1251(3) 0.042(2) Uani 1 1 d . . . . .
 C31 C 0.6388(4) 0.6375(4) 0.5644(4) 0.080(4) Uani 1 1 d . . . . .
 H31 H 0.631403 0.656835 0.593038 0.097 Uiso 1 1 calc R U . . .
 C32 C 0.5150(3) 0.6924(3) 0.2901(3) 0.047(2) Uani 1 1 d . . . . .
 C33 C 0.7588(3) 0.2411(4) 0.4178(4) 0.055(3) Uani 1 1 d . . . . .
 C34 C 0.7602(3) 0.5162(3) 0.3646(3) 0.047(2) Uani 1 1 d . . . . .
 C35 C 0.6804(8) 0.2464(11) 0.1244(8) 0.038(5) Uani 0.496(10) 1 d . U P B 1
 H35 H 0.690498 0.272306 0.146926 0.045 Uiso 0.496(10) 1 calc R U P B 1
 C36 C 0.6659(3) 0.5369(3) 0.0640(3) 0.038(2) Uani 1 1 d . . . . .
 C37 C 0.6394(3) 0.2326(3) 0.1232(3) 0.044(2) Uani 1 1 d . . . . .
 C38 C 0.7580(2) 0.5059(4) 0.1445(3) 0.044(2) Uani 1 1 d . . . . .
 C39 C 0.5368(3) 0.2701(4) 0.5211(4) 0.054(3) Uani 1 1 d . . . . .
 H39 H 0.536459 0.305635 0.510711 0.064 Uiso 1 1 calc R U . . .
 C40 C 0.6877(4) 0.6143(4) -0.0546(4) 0.066(3) Uani 1 1 d . . . . .
 H40 H 0.710560 0.624808 -0.073566 0.080 Uiso 1 1 calc R U . . .
 C41 C 0.6412(9) 0.1354(11) 0.0091(12) 0.055(5) Uani 0.496(10) 1 d . U P B 1
 C43 C 0.6536(7) 0.1749(12) 0.0521(12) 0.045(5) Uani 0.496(10) 1 d . U P B 1
 C44 C 0.6550(3) 0.1163(4) 0.4690(4) 0.055(3) Uani 1 1 d . . . . .
 C45 C 0.5245(3) 0.2312(4) 0.4878(3) 0.053(3) Uani 1 1 d . . . . .
 C46 C 0.5367(3) 0.1682(4) 0.5554(4) 0.063(3) Uani 1 1 d . . . . .
 C47 C 0.7143(3) 0.2242(3) 0.4125(3) 0.042(2) Uani 1 1 d . . . . .
 C48 C 0.7858(3) 0.5594(4) 0.3756(4) 0.066(3) Uani 1 1 d . . . . .
 H48 H 0.775505 0.588419 0.393458 0.079 Uiso 1 1 calc R U . . .
 C49 C 0.6795(4) 0.6240(4) 0.5569(4) 0.071(3) Uani 1 1 d . . . . .
 H49 H 0.700605 0.634473 0.580113 0.085 Uiso 1 1 calc R U . . .
 C50 C 0.5321(3) 0.7246(3) 0.3337(4) 0.054(3) Uani 1 1 d . . . . .
 C52 C 0.5235(3) 0.1780(4) 0.5038(4) 0.063(3) Uani 1 1 d . . . . .
 H52 H 0.514659 0.150544 0.482140 0.076 Uiso 1 1 calc R U . . .
 C53 C 0.5500(3) 0.2573(4) 0.5703(3) 0.055(3) Uani 1 1 d . . . . .
 C54 C 0.8095(3) 0.4622(4) 0.1907(4) 0.068(3) Uani 1 1 d . . . . .
 H54 H 0.818241 0.432919 0.210008 0.082 Uiso 1 1 calc R U . . .
 C55 C 0.5608(4) 0.7837(4) 0.4144(5) 0.081(4) Uani 1 1 d . . . . .
 H55 H 0.570469 0.802761 0.442775 0.097 Uiso 1 1 calc R U . . .
 C56 C 0.5498(4) 0.8103(4) 0.3697(5) 0.085(4) Uani 1 1 d . . . . .
 H56 H 0.552808 0.847154 0.366761 0.102 Uiso 1 1 calc R U . . .
 C57 C 0.6832(4) 0.0955(4) 0.5041(4) 0.080(3) Uani 1 1 d . . . . .
 H57 H 0.709523 0.111302 0.509063 0.095 Uiso 1 1 calc R U . . .
 C58 C 0.5572(3) 0.7279(4) 0.4168(4) 0.071(3) Uani 1 1 d . . . . .
 H58 H 0.564838 0.710263 0.446758 0.085 Uiso 1 1 calc R U . . .
 C59 C 0.7069(7) 0.2218(10) 0.0921(9) 0.045(5) Uani 0.496(10) 1 d . U P B 1
 C60 C 0.7854(3) 0.5468(4) 0.1325(4) 0.075(3) Uani 1 1 d . . . . .
 H60 H 0.776661 0.574939 0.111557 0.090 Uiso 1 1 calc R U . . .
 C61 C 0.8383(3) 0.5017(5) 0.1823(5) 0.089(4) Uani 1 1 d . . . . .
 H61 H 0.865569 0.499771 0.196199 0.107 Uiso 1 1 calc R U . . .
 C62 C 0.6572(3) 0.5805(3) 0.4798(3) 0.041(2) Uani 1 1 d . . . . .
 C63 C 0.7879(3) 0.2150(5) 0.4483(5) 0.105(5) Uani 1 1 d . . . . .
 H63 H 0.779827 0.184058 0.464901 0.126 Uiso 1 1 calc R U . . .
 C64 C 0.5648(3) 0.2977(5) 0.6082(4) 0.064(3) Uani 1 1 d . . . . .
 C65 C 0.5346(3) 0.7802(3) 0.3303(4) 0.066(3) Uani 1 1 d . . . . .
 H65 H 0.525568 0.796997 0.300372 0.079 Uiso 1 1 calc R U . . .
 C66 C 0.8412(3) 0.5151(5) 0.3344(5) 0.093(4) Uani 1 1 d . . . . .
 H66 H 0.868801 0.513960 0.323444 0.112 Uiso 1 1 calc R U . . .
 C67 C 0.8146(3) 0.4734(5) 0.3253(4) 0.079(3) Uani 1 1 d . . . . .
 H67 H 0.824690 0.443585 0.308437 0.095 Uiso 1 1 calc R U . . .
 C68 C 0.8256(4) 0.5444(6) 0.1525(5) 0.105(5) Uani 1 1 d . . . . .
 H68 H 0.844494 0.571822 0.146037 0.126 Uiso 1 1 calc R U . . .
 C69 C 0.8094(3) 0.3028(5) 0.4012(5) 0.090(4) Uani 1 1 d . . . . .
 H69 H 0.817377 0.333710 0.384371 0.108 Uiso 1 1 calc R U . . .
 C71 C 0.6725(5) 0.0507(5) 0.5324(5) 0.097(4) Uani 1 1 d . . . . .
 H71 H 0.691956 0.036137 0.555640 0.117 Uiso 1 1 calc R U . . .
 C72 C 0.5715(4) 0.3857(6) 0.6323(6) 0.094(4) Uani 1 1 d . . . . .
 H72 H 0.567411 0.421758 0.625266 0.113 Uiso 1 1 calc R U . . .
 C73 C 0.6347(5) 0.0290(5) 0.5262(5) 0.100(4) Uani 1 1 d . . . . .
 H73 H 0.626863 -0.000332 0.545559 0.120 Uiso 1 1 calc R U . . .
 C74 C 0.6073(4) 0.0508(4) 0.4906(5) 0.099(4) Uani 1 1 d . . . . .
 H74 H 0.580881 0.035173 0.486228 0.119 Uiso 1 1 calc R U . . .
 C75 C 0.8267(3) 0.5592(5) 0.3601(5) 0.094(4) Uani 1 1 d . . . . .
 H75 H 0.844292 0.588185 0.366780 0.113 Uiso 1 1 calc R U . . .
 C76 C 0.6719(9) 0.1189(10) -0.0216(10) 0.080(6) Uani 0.496(10) 1 d . U P B 1
 H76 H 0.700334 0.125298 -0.014307 0.096 Uiso 0.496(10) 1 calc R U P B 1
 C77 C 0.6571(10) 0.0901(13) -0.0677(14) 0.089(7) Uani 0.496(10) 1 d . U P B 1
 H77 H 0.673868 0.083939 -0.095483 0.107 Uiso 0.496(10) 1 calc R U P B 1
 C78 C 0.5878(9) 0.0876(10) -0.0253(10) 0.081(6) Uani 0.496(10) 1 d . U P B 1
 H78 H 0.560400 0.074544 -0.026255 0.097 Uiso 0.496(10) 1 calc R U P B 1
 C79 C 0.6155(9) 0.0730(11) -0.0654(11) 0.084(6) Uani 0.496(10) 1 d . U P B 1
 H79 H 0.604942 0.050919 -0.091181 0.100 Uiso 0.496(10) 1 calc R U P B 1
 C80 C 0.5491(5) 0.0520(6) 0.6448(6) 0.138(5) Uani 1 1 d . U . . .
 H80 H 0.561087 0.044312 0.676717 0.166 Uiso 1 1 calc R U . . .
 C81 C 0.8089(5) 0.2819(6) 0.1377(6) 0.082(6) Uani 0.496(10) 1 d G U P B 1
 H81 H 0.818246 0.306502 0.162073 0.099 Uiso 0.496(10) 1 calc R U P B 1
 N15 N 0.7660(4) 0.2716(6) 0.1312(6) 0.076(5) Uani 0.496(10) 1 d G U P B 1
 C70 C 0.7520(3) 0.2349(6) 0.0948(6) 0.059(5) Uani 0.496(10) 1 d G U P B 1
 C21 C 0.7808(4) 0.2085(5) 0.0650(6) 0.077(6) Uani 0.496(10) 1 d G U P B 1
 H21 H 0.771426 0.183989 0.040608 0.092 Uiso 0.496(10) 1 calc R U P B 1
 C51 C 0.8237(4) 0.2189(6) 0.0715(6) 0.096(7) Uani 0.496(10) 1 d G U P B 1
 H51 H 0.842947 0.201229 0.051564 0.115 Uiso 0.496(10) 1 calc R U P B 1
 C42 C 0.8377(3) 0.2556(6) 0.1079(7) 0.094(7) Uani 0.496(10) 1 d G U P B 1
 H42 H 0.866357 0.262485 0.112296 0.113 Uiso 0.496(10) 1 calc R U P B 1
 C82 C 0.5342(4) 0.1129(5) 0.5772(4) 0.078(3) Uani 1 1 d . . . . .
 C83 C 0.8389(3) 0.2784(6) 0.4304(6) 0.105(5) Uani 1 1 d . . . . .
 H83 H 0.865969 0.292504 0.433380 0.126 Uiso 1 1 calc R U . . .
 C84 C 0.5127(5) 0.0252(5) 0.5695(6) 0.116(4) Uani 1 1 d . U . . .
 H84 H 0.499354 -0.001739 0.550705 0.140 Uiso 1 1 calc R U . . .
 C85 C 0.8292(4) 0.2333(6) 0.4552(6) 0.112(5) Uani 1 1 d . . . . .
 H85 H 0.848827 0.215322 0.475846 0.134 Uiso 1 1 calc R U . . .
 C86 C 0.5290(5) 0.0141(6) 0.6179(6) 0.131(5) Uani 1 1 d . U . . .
 H86 H 0.525953 -0.019882 0.631628 0.157 Uiso 1 1 calc R U . . .
 C87 C 0.5520(5) 0.1053(6) 0.6235(5) 0.119(4) Uani 1 1 d . U . . .
 H87 H 0.565599 0.132857 0.641159 0.143 Uiso 1 1 calc R U . . .
 C88 C 0.5973(5) 0.3170(6) 0.6884(5) 0.115(5) Uani 1 1 d . . . . .
 H88 H 0.610644 0.305952 0.718531 0.138 Uiso 1 1 calc R U . . .
 C89 C 0.5829(4) 0.2811(5) 0.6532(4) 0.090(4) Uani 1 1 d . . . . .
 H89 H 0.585407 0.244732 0.659929 0.108 Uiso 1 1 calc R U . . .
 C90 C 0.5911(4) 0.3721(7) 0.6774(5) 0.107(5) Uani 1 1 d . . . . .
 H90 H 0.600195 0.398288 0.700367 0.129 Uiso 1 1 calc R U . . .
 O20 O 0.7271(2) 0.3612(2) 0.1756(3) 0.076(2) Uani 1 1 d . . . . .
 H20A H 0.741555 0.386784 0.163882 0.114 Uiso 1 1 d R U . . .
 H20B H 0.738575 0.333214 0.164132 0.114 Uiso 1 1 d R U . . .
 O21 O 0.7343(2) 0.3669(3) 0.3237(3) 0.087(2) Uani 1 1 d . . . . .
 H21B H 0.749839 0.343868 0.338975 0.131 Uiso 1 1 d R U . . .
 H21C H 0.742469 0.398908 0.328715 0.131 Uiso 1 1 d R U . . .
 O22 O 0.5445(3) 0.5960(3) 0.4210(3) 0.102(3) Uani 1 1 d . . . . .
 H22A H 0.559795 0.590599 0.447565 0.153 Uiso 1 1 d R U . . .
 H22B H 0.546915 0.628289 0.411635 0.153 Uiso 1 1 d R U . . .
 O23 O 0.5319(3) 0.4372(4) 0.5128(3) 0.121(3) Uani 1 1 d . . . . .
 H23A H 0.507168 0.450247 0.514315 0.181 Uiso 1 1 d R U . . .
 H23B H 0.538588 0.413027 0.537635 0.181 Uiso 1 1 d R U . . .
 C24A C 0.6331(9) 0.2036(14) 0.0812(14) 0.048(6) Uani 0.504(10) 1 d . U P B 2
 H24A H 0.605618 0.198557 0.069006 0.057 Uiso 0.504(10) 1 calc R U P B 2
 C43A C 0.6658(9) 0.1803(13) 0.0546(13) 0.052(5) Uani 0.504(10) 1 d . U P B 2
 N6A N 0.7053(7) 0.1876(12) 0.0698(9) 0.054(5) Uani 0.504(10) 1 d . U P B 2
 C59A C 0.7150(8) 0.2183(10) 0.1109(8) 0.045(5) Uani 0.504(10) 1 d . U P B 2
 C35A C 0.6839(8) 0.2399(11) 0.1403(8) 0.038(4) Uani 0.504(10) 1 d . U P B 2
 H35A H 0.690755 0.258605 0.169962 0.045 Uiso 0.504(10) 1 calc R U P B 2
 C41A C 0.6551(8) 0.1484(10) 0.0097(11) 0.056(5) Uani 0.504(10) 1 d . U P B 2
 N13A N 0.6178(8) 0.1276(9) 0.0015(9) 0.064(5) Uani 0.504(10) 1 d . U P B 2
 C78A C 0.6085(10) 0.0969(11) -0.0404(11) 0.084(6) Uani 0.504(10) 1 d . U P B
 2
 H78A H 0.581765 0.082421 -0.045769 0.101 Uiso 0.504(10) 1 calc R U P B 2
 C77A C 0.6798(10) 0.1125(13) -0.0708(12) 0.116(8) Uani 0.504(10) 1 d . U P B
 2
 H77A H 0.699459 0.106785 -0.095732 0.140 Uiso 0.504(10) 1 calc R U P B 2
 C76A C 0.6867(9) 0.1448(10) -0.0274(10) 0.095(7) Uani 0.504(10) 1 d . U P B
 2
 H76A H 0.711796 0.163719 -0.022986 0.114 Uiso 0.504(10) 1 calc R U P B 2
 C79A C 0.6372(11) 0.0889(17) -0.0713(16) 0.110(8) Uani 0.504(10) 1 d . U P B
 2
 H79A H 0.630801 0.065320 -0.097760 0.132 Uiso 0.504(10) 1 calc R U P B 2
 C81A C 0.8133(5) 0.2688(5) 0.1702(6) 0.085(6) Uani 0.504(10) 1 d G U P B 2
 H81A H 0.821422 0.296505 0.191824 0.102 Uiso 0.504(10) 1 calc R U P B 2
 N15A N 0.7713(4) 0.2637(5) 0.1541(6) 0.106(9) Uani 0.504(10) 1 d G . P B 2
 C70A C 0.7591(3) 0.2222(6) 0.1218(6) 0.054(4) Uani 0.504(10) 1 d G U P B 2
 C21A C 0.7889(4) 0.1858(5) 0.1054(6) 0.070(5) Uani 0.504(10) 1 d G U P B 2
 H21A H 0.780725 0.158037 0.083787 0.084 Uiso 0.504(10) 1 calc R U P B 2
 C51A C 0.8308(4) 0.1908(5) 0.1215(6) 0.089(6) Uani 0.504(10) 1 d G U P B 2
 H51A H 0.850732 0.166464 0.110561 0.107 Uiso 0.504(10) 1 calc R U P B 2
 C42A C 0.8430(3) 0.2323(6) 0.1538(6) 0.080(6) Uani 0.504(10) 1 d G U P B 2
 H42A H 0.871081 0.235698 0.164579 0.096 Uiso 0.504(10) 1 calc R U P B 2
 O16A O 0.5372(5) 0.3527(9) 0.3129(5) 0.030(4) Uani 0.5 1 d . . P A 2
 O1A O 0.5367(4) 0.2898(4) 0.2486(5) 0.032(3) Uani 0.5 1 d . . P A 2
 O19A O 0.4651(3) 0.3540(5) 0.3091(5) 0.031(3) Uani 0.5 1 d . . P A 2
 O5A O 0.5356(5) 0.4185(5) 0.2490(6) 0.027(3) Uani 0.5 1 d . . P A 2

loop_
  _atom_site_aniso_label
  _atom_site_aniso_U_11
  _atom_site_aniso_U_22
  _atom_site_aniso_U_33
  _atom_site_aniso_U_23
  _atom_site_aniso_U_13
  _atom_site_aniso_U_12
 Th1 0.01948(15) 0.02819(14) 0.02912(15) -0.00073(12) 0.00156(12) 0.00055(12)
 Th2 0.02280(16) 0.02829(15) 0.03199(17) 0.00421(12) 0.00133(13) 0.00030(12)
 Th3 0.02146(16) 0.02749(15) 0.03041(16) -0.00176(12) 0.00277(12) 0.00004(12)
 O1 0.025(8) 0.027(7) 0.029(6) 0.006(6) -0.008(6) -0.001(6)
 O2 0.031(3) 0.048(3) 0.050(4) 0.012(3) 0.007(3) -0.010(3)
 O3 0.027(3) 0.071(4) 0.035(3) -0.005(3) 0.003(3) 0.000(3)
 O4 0.029(3) 0.053(3) 0.053(4) 0.017(3) -0.006(3) 0.003(3)
 O5 0.017(8) 0.035(9) 0.035(7) 0.012(7) 0.000(6) 0.005(6)
 O6 0.024(3) 0.054(3) 0.059(4) -0.028(3) 0.001(3) -0.008(3)
 O7 0.064(4) 0.023(3) 0.047(4) 0.000(3) 0.004(3) -0.001(3)
 O8 0.021(3) 0.054(3) 0.047(4) 0.013(3) 0.003(3) -0.003(3)
 O9 0.026(3) 0.054(3) 0.051(4) -0.022(3) 0.007(3) 0.004(3)
 O10 0.038(3) 0.045(3) 0.055(4) -0.014(3) 0.014(3) -0.005(3)
 O11 0.055(4) 0.043(3) 0.039(3) 0.003(3) -0.003(3) -0.005(3)
 O12 0.034(3) 0.056(4) 0.061(4) -0.027(3) 0.005(3) -0.009(3)
 O13 0.064(4) 0.039(3) 0.051(4) 0.006(3) -0.004(3) -0.002(3)
 O14 0.023(3) 0.072(4) 0.073(5) -0.026(3) 0.012(3) -0.002(3)
 O15 0.028(3) 0.061(4) 0.082(5) 0.035(3) -0.010(3) -0.002(3)
 O16 0.032(10) 0.027(6) 0.027(9) 0.004(8) 0.008(7) 0.008(7)
 O17 0.051(4) 0.048(4) 0.047(4) 0.013(3) -0.005(3) 0.001(3)
 O18 0.109(6) 0.041(3) 0.037(4) 0.008(3) -0.007(4) 0.008(4)
 O19 0.027(7) 0.028(5) 0.028(6) 0.000(6) 0.008(5) -0.010(5)
 N1 0.036(4) 0.044(4) 0.047(4) -0.006(3) -0.001(4) -0.010(3)
 N2 0.037(4) 0.045(4) 0.046(4) 0.005(3) 0.005(4) -0.005(3)
 N3 0.049(5) 0.065(5) 0.039(4) 0.016(4) -0.002(4) -0.003(4)
 N4 0.041(5) 0.075(5) 0.060(5) 0.009(4) -0.007(4) -0.002(4)
 N5 0.065(8) 0.037(6) 0.046(7) 0.000 0.004(6) 0.000
 N6 0.042(7) 0.050(8) 0.050(8) -0.006(6) 0.009(6) 0.013(6)
 N7 0.052(5) 0.058(5) 0.053(5) -0.018(4) -0.005(4) -0.009(4)
 N8 0.036(5) 0.075(6) 0.103(7) 0.013(5) -0.004(5) -0.007(4)
 N9 0.037(4) 0.049(4) 0.055(5) 0.009(4) 0.000(4) 0.011(4)
 N10 0.059(6) 0.076(6) 0.047(5) 0.011(5) 0.001(4) 0.015(5)
 N11 0.039(5) 0.078(5) 0.053(5) -0.013(4) 0.006(4) -0.007(4)
 N12 0.059(6) 0.048(5) 0.114(8) 0.025(5) 0.000(6) -0.004(4)
 N13 0.061(7) 0.051(8) 0.077(8) -0.010(6) -0.001(6) 0.005(6)
 N14 0.060(6) 0.059(5) 0.056(5) -0.019(4) 0.005(4) -0.005(4)
 N16 0.073(7) 0.093(7) 0.088(8) 0.002(6) -0.001(6) -0.020(6)
 N17 0.132(10) 0.071(6) 0.110(8) 0.032(5) -0.014(7) -0.003(6)
 C1 0.048(8) 0.033(7) 0.051(8) 0.000 0.002(7) 0.000
 C2 0.023(5) 0.031(4) 0.039(5) 0.001(4) 0.003(4) -0.008(3)
 C3 0.035(5) 0.042(5) 0.044(5) -0.008(4) 0.009(4) -0.002(4)
 C4 0.034(5) 0.044(5) 0.034(5) 0.009(4) 0.009(4) -0.005(4)
 C5 0.027(5) 0.050(5) 0.048(5) -0.015(4) 0.002(4) -0.005(4)
 C6 0.037(5) 0.040(5) 0.041(5) 0.003(4) 0.001(4) 0.006(4)
 C7 0.033(5) 0.041(5) 0.060(6) 0.004(4) 0.001(5) 0.008(4)
 C8 0.059(10) 0.044(8) 0.063(10) 0.000 -0.012(8) 0.000
 C9 0.027(5) 0.044(4) 0.031(4) 0.001(4) 0.007(4) 0.001(4)
 C10 0.050(8) 0.039(7) 0.037(7) 0.000 0.002(6) 0.000
 C11 0.028(5) 0.036(4) 0.054(5) -0.013(4) 0.000(4) -0.013(4)
 C12 0.062(6) 0.043(5) 0.045(5) -0.010(4) -0.005(5) 0.002(4)
 C13 0.037(5) 0.050(5) 0.040(5) -0.013(4) 0.006(4) -0.003(4)
 C14 0.036(5) 0.051(5) 0.042(5) -0.016(4) -0.002(4) -0.007(4)
 C15 0.034(5) 0.044(5) 0.045(5) -0.006(4) -0.006(4) 0.008(4)
 C16 0.033(5) 0.050(5) 0.047(5) -0.006(4) -0.006(4) -0.011(4)
 C17 0.033(5) 0.042(5) 0.040(5) 0.003(4) 0.001(4) 0.006(4)
 C18 0.023(5) 0.043(5) 0.063(6) 0.013(4) -0.004(4) 0.000(4)
 C19 0.057(6) 0.052(6) 0.046(6) 0.019(5) 0.005(5) 0.014(5)
 C20 0.043(5) 0.032(4) 0.044(5) -0.004(4) -0.006(4) -0.006(4)
 C22 0.040(5) 0.046(5) 0.041(5) 0.008(4) 0.001(4) -0.006(4)
 C23 0.064(7) 0.070(6) 0.060(7) -0.030(6) 0.014(6) -0.003(6)
 C24 0.034(8) 0.031(8) 0.034(7) 0.001(6) 0.011(6) 0.000(6)
 C25 0.035(5) 0.051(5) 0.056(6) 0.008(4) 0.003(5) 0.011(4)
 C26 0.051(6) 0.051(5) 0.053(6) 0.016(5) 0.005(5) -0.019(5)
 C27 0.082(8) 0.063(6) 0.056(7) -0.009(5) -0.011(6) -0.026(6)
 C28 0.069(7) 0.068(7) 0.047(6) 0.004(5) -0.019(6) 0.001(6)
 C29 0.078(8) 0.061(6) 0.046(6) 0.017(5) -0.012(6) -0.019(6)
 C30 0.031(5) 0.053(5) 0.043(5) 0.008(4) 0.003(4) -0.011(4)
 C31 0.109(11) 0.077(8) 0.057(7) -0.022(6) 0.035(8) -0.014(7)
 C32 0.060(6) 0.039(5) 0.044(5) -0.006(4) 0.010(5) -0.006(4)
 C33 0.028(5) 0.068(6) 0.070(7) 0.012(5) -0.005(5) 0.004(5)
 C34 0.038(5) 0.055(5) 0.047(5) -0.001(5) -0.006(4) -0.008(5)
 C35 0.035(5) 0.040(8) 0.039(9) -0.002(7) 0.003(6) -0.001(5)
 C36 0.034(5) 0.044(5) 0.038(5) 0.010(4) 0.008(4) -0.003(4)
 C37 0.035(4) 0.042(4) 0.055(5) -0.012(4) 0.009(4) 0.000(4)
 C38 0.025(5) 0.066(6) 0.042(5) 0.004(4) 0.001(4) -0.009(4)
 C39 0.057(6) 0.057(6) 0.048(6) 0.016(5) 0.011(5) 0.012(5)
 C40 0.079(8) 0.069(7) 0.051(6) 0.019(5) 0.009(6) -0.028(6)
 C41 0.059(7) 0.051(9) 0.056(8) -0.006(6) 0.004(6) 0.007(6)
 C43 0.042(7) 0.046(8) 0.047(8) -0.005(6) 0.013(6) 0.009(6)
 C44 0.052(6) 0.054(6) 0.059(6) 0.018(5) -0.006(5) 0.012(5)
 C45 0.057(6) 0.063(6) 0.040(5) 0.021(5) 0.010(5) 0.012(5)
 C46 0.081(8) 0.060(6) 0.048(6) 0.020(5) 0.007(6) 0.016(6)
 C47 0.027(5) 0.059(6) 0.041(5) 0.003(4) -0.012(4) 0.007(4)
 C48 0.041(6) 0.066(6) 0.090(8) -0.015(6) 0.012(6) -0.016(5)
 C49 0.123(11) 0.052(6) 0.037(6) -0.018(5) -0.015(7) -0.027(7)
 C50 0.058(7) 0.043(5) 0.063(7) -0.008(5) 0.007(6) -0.006(5)
 C52 0.076(8) 0.059(6) 0.054(6) 0.014(5) -0.007(6) 0.013(5)
 C53 0.065(7) 0.063(6) 0.037(5) 0.010(5) 0.002(5) 0.013(5)
 C54 0.045(7) 0.086(8) 0.072(7) 0.015(6) -0.016(6) 0.003(6)
 C55 0.085(9) 0.068(7) 0.089(9) -0.040(7) -0.009(8) -0.018(7)
 C56 0.109(10) 0.045(6) 0.099(10) -0.015(6) -0.013(8) -0.011(6)
 C57 0.070(8) 0.086(8) 0.082(8) 0.029(7) -0.006(7) -0.002(7)
 C58 0.077(8) 0.073(7) 0.063(7) -0.009(6) -0.008(6) -0.019(6)
 C59 0.044(6) 0.047(8) 0.043(8) 0.002(7) 0.016(6) 0.001(6)
 C60 0.044(6) 0.112(9) 0.068(7) 0.033(6) -0.005(6) -0.026(6)
 C61 0.031(6) 0.149(12) 0.087(9) 0.012(8) -0.017(6) -0.016(7)
 C62 0.051(6) 0.041(5) 0.029(5) -0.005(4) -0.007(4) -0.007(4)
 C63 0.041(7) 0.111(10) 0.161(13) 0.060(9) -0.033(8) -0.001(7)
 C64 0.052(7) 0.084(8) 0.057(7) -0.008(6) 0.002(6) 0.007(6)
 C65 0.079(8) 0.036(5) 0.082(8) -0.013(5) 0.003(6) -0.014(5)
 C66 0.032(6) 0.146(12) 0.101(10) -0.007(9) 0.011(6) -0.028(7)
 C67 0.043(6) 0.121(9) 0.076(8) -0.028(7) 0.018(6) -0.011(7)
 C68 0.043(7) 0.156(13) 0.114(11) 0.050(10) -0.021(7) -0.028(8)
 C69 0.044(7) 0.103(9) 0.124(11) 0.017(8) -0.007(7) -0.013(7)
 C71 0.105(11) 0.084(9) 0.101(10) 0.052(8) -0.010(9) 0.001(8)
 C72 0.077(9) 0.103(10) 0.102(11) -0.016(9) -0.002(8) -0.023(8)
 C73 0.125(13) 0.077(9) 0.099(11) 0.034(8) -0.002(10) -0.013(9)
 C74 0.083(9) 0.067(8) 0.146(13) 0.041(8) 0.006(9) -0.005(7)
 C75 0.055(8) 0.095(9) 0.133(12) -0.020(8) 0.023(8) -0.036(7)
 C76 0.082(9) 0.085(10) 0.074(9) -0.020(7) 0.023(7) -0.005(7)
 C77 0.088(9) 0.092(11) 0.089(9) -0.028(8) 0.014(8) -0.003(8)
 C78 0.080(9) 0.079(10) 0.083(9) -0.016(7) 0.002(7) -0.001(8)
 C79 0.088(9) 0.083(10) 0.079(9) -0.013(8) 0.006(7) -0.002(7)
 C80 0.173(10) 0.116(7) 0.123(8) 0.036(6) -0.029(7) 0.004(7)
 C81 0.060(7) 0.097(10) 0.090(10) -0.013(8) 0.007(7) -0.005(7)
 N15 0.059(7) 0.081(9) 0.088(9) -0.014(7) 0.001(7) -0.003(7)
 C70 0.050(6) 0.061(8) 0.067(9) -0.003(7) 0.012(6) 0.002(6)
 C21 0.061(7) 0.083(9) 0.087(10) -0.014(7) 0.023(7) 0.004(7)
 C51 0.070(7) 0.104(10) 0.115(11) -0.016(8) 0.021(8) -0.002(7)
 C42 0.071(9) 0.104(10) 0.108(10) -0.012(8) 0.015(7) 0.001(7)
 C82 0.094(9) 0.075(7) 0.065(7) 0.019(5) 0.004(6) 0.025(6)
 C83 0.023(6) 0.130(12) 0.160(14) 0.025(10) -0.018(8) -0.002(7)
 C84 0.133(9) 0.093(6) 0.122(7) 0.029(6) -0.013(7) -0.011(6)
 C85 0.048(8) 0.135(12) 0.150(14) 0.045(11) -0.032(8) 0.002(8)
 C86 0.148(9) 0.111(7) 0.133(8) 0.035(6) -0.011(7) -0.007(7)
 C87 0.154(9) 0.103(7) 0.098(7) 0.034(6) -0.030(7) 0.008(7)
 C88 0.131(13) 0.141(13) 0.071(9) -0.001(10) -0.015(9) 0.036(12)
 C89 0.105(10) 0.120(10) 0.044(7) -0.020(7) -0.010(7) 0.025(8)
 C90 0.076(10) 0.167(15) 0.078(10) -0.029(10) -0.014(8) 0.017(10)
 O20 0.069(5) 0.075(5) 0.088(5) 0.003(4) 0.036(4) 0.003(4)
 O21 0.093(6) 0.076(5) 0.091(6) -0.007(4) -0.033(5) 0.006(4)
 O22 0.124(7) 0.049(4) 0.128(7) 0.000(4) -0.062(6) -0.016(4)
 O23 0.091(7) 0.185(9) 0.086(6) -0.024(6) 0.009(5) 0.040(6)
 C24A 0.048(9) 0.043(10) 0.052(8) -0.009(7) 0.001(6) 0.003(7)
 C43A 0.054(8) 0.048(9) 0.052(8) -0.005(7) 0.007(6) 0.007(6)
 N6A 0.053(7) 0.057(9) 0.052(8) -0.009(7) 0.008(6) 0.010(6)
 C59A 0.044(5) 0.050(8) 0.043(8) 0.000(7) 0.013(5) 0.002(6)
 C35A 0.037(5) 0.041(8) 0.035(8) 0.004(7) 0.008(6) -0.003(6)
 C41A 0.064(8) 0.046(9) 0.058(7) -0.005(6) -0.002(6) 0.016(6)
 N13A 0.073(8) 0.050(8) 0.069(8) -0.008(6) -0.007(7) 0.009(7)
 C78A 0.099(9) 0.072(10) 0.081(9) -0.015(7) -0.008(7) 0.000(8)
 C77A 0.121(10) 0.125(12) 0.103(10) -0.031(8) 0.017(8) 0.002(8)
 C76A 0.101(9) 0.104(11) 0.080(9) -0.014(8) 0.025(7) 0.006(8)
 C79A 0.113(10) 0.111(12) 0.105(11) -0.016(8) 0.008(8) 0.009(8)
 C81A 0.059(8) 0.090(9) 0.106(11) -0.017(8) -0.002(7) 0.001(7)
 N15A 0.043(8) 0.114(16) 0.16(2) -0.067(15) 0.000(10) 0.003(9)
 C70A 0.046(5) 0.059(8) 0.058(8) -0.004(7) 0.016(6) 0.003(5)
 C21A 0.054(7) 0.071(8) 0.086(10) -0.015(7) 0.011(6) 0.009(6)
 C51A 0.063(7) 0.099(10) 0.104(10) -0.025(8) 0.002(7) 0.005(7)
 C42A 0.061(8) 0.084(9) 0.097(10) -0.012(7) 0.005(7) 0.005(6)
 O16A 0.022(9) 0.046(7) 0.023(9) 0.007(8) 0.001(6) -0.005(7)
 O1A 0.030(8) 0.026(8) 0.039(7) 0.011(6) 0.012(6) 0.008(6)
 O19A 0.011(6) 0.034(6) 0.049(8) 0.004(7) -0.005(6) 0.002(5)
 O5A 0.033(9) 0.020(8) 0.029(7) 0.005(6) 0.010(7) 0.005(6)

_geom_special_details
;
 All esds (except the esd in the dihedral angle between two l.s. planes)
 are estimated using the full covariance matrix.  The cell esds are taken
 into account individually in the estimation of esds in distances, angles
 and torsion angles; correlations between esds in cell parameters are only
 used when they are defined by crystal symmetry.  An approximate (isotropic)
 treatment of cell esds is used for estimating esds involving l.s. planes.
;
loop_
  _geom_bond_atom_site_label_1
  _geom_bond_atom_site_label_2
  _geom_bond_distance
  _geom_bond_site_symmetry_2
  _geom_bond_publ_flag
 Th1 O1 2.550(12) . ?
 Th1 O2 2.464(5) . ?
 Th1 O3 2.589(5) . ?
 Th1 O4 2.495(5) . ?
 Th1 O5 2.508(14) . ?
 Th1 O9 2.491(5) . ?
 Th1 O12 2.493(5) . ?
 Th1 O16 2.520(16) . ?
 Th1 O16A 2.349(18) . ?
 Th1 O1A 2.304(14) . ?
 Th1 O19A 2.276(11) 2_655 ?
 Th1 O5A 2.321(15) . ?
 Th2 O1 2.447(13) . ?
 Th2 O1 2.527(13) 2_655 ?
 Th2 O13 2.469(5) . ?
 Th2 O14 2.505(5) 2_655 ?
 Th2 O15 2.496(6) . ?
 Th2 O16 2.53(2) . ?
 Th2 O18 2.580(6) . ?
 Th2 O19 2.505(12) . ?
 Th2 O16A 2.29(2) . ?
 Th2 O1A 2.324(13) . ?
 Th2 O1A 2.254(15) 2_655 ?
 Th2 O19A 2.333(12) . ?
 Th3 O5 2.472(15) . ?
 Th3 O5 2.541(16) 2_655 ?
 Th3 O6 2.481(5) . ?
 Th3 O7 2.491(5) . ?
 Th3 O8 2.521(5) 2_655 ?
 Th3 O11 2.607(5) . ?
 Th3 O16 2.501(18) . ?
 Th3 O19 2.507(11) . ?
 Th3 O16A 2.33(2) . ?
 Th3 O19A 2.318(12) . ?
 Th3 O5A 2.328(15) . ?
 Th3 O5A 2.269(17) 2_655 ?
 O2 C2 1.264(9) . ?
 O3 H3A 0.8511 . ?
 O3 H3B 0.8500 . ?
 O4 C6 1.267(9) . ?
 O6 C5 1.237(9) . ?
 O7 C1 1.235(7) . ?
 O8 C2 1.248(9) . ?
 O9 C3 1.251(9) . ?
 O10 H10A 0.8288 . ?
 O10 H10B 0.8406 . ?
 O11 H11A 0.8566 . ?
 O11 H11B 0.8565 . ?
 O12 C5 1.252(9) . ?
 O13 C8 1.253(7) . ?
 O14 C3 1.236(9) . ?
 O15 C6 1.239(9) . ?
 O17 C19 1.242(10) . ?
 O18 C19 1.283(9) . ?
 N1 C16 1.338(10) . ?
 N1 C20 1.344(10) . ?
 N2 C30 1.348(10) . ?
 N2 C36 1.339(10) . ?
 N3 C22 1.324(11) . ?
 N3 C28 1.355(11) . ?
 N4 C38 1.356(10) . ?
 N4 C54 1.330(12) . ?
 N5 C32 1.340(9) 2_655 ?
 N5 C32 1.340(9) . ?
 N6 C43 1.37(3) . ?
 N6 C59 1.30(3) . ?
 N7 C50 1.326(11) . ?
 N7 C58 1.341(11) . ?
 N8 C33 1.342(11) . ?
 N8 C69 1.351(12) . ?
 N9 C25 1.342(10) . ?
 N9 C47 1.356(10) . ?
 N10 C46 1.345(12) . ?
 N10 C53 1.356(11) . ?
 N11 C34 1.335(10) . ?
 N11 C67 1.366(11) . ?
 N12 C44 1.363(12) . ?
 N12 C74 1.353(12) . ?
 N13 C41 1.37(3) . ?
 N13 C78 1.33(3) . ?
 N14 C23 1.322(10) . ?
 N14 C62 1.327(10) . ?
 N16 C64 1.354(12) . ?
 N16 C72 1.338(14) . ?
 N17 C82 1.319(14) . ?
 N17 C84 1.371(14) . ?
 C1 C10 1.486(15) . ?
 C2 C9 1.509(9) . ?
 C3 C37 1.526(10) . ?
 C4 H4 0.9300 . ?
 C4 C9 1.382(10) . ?
 C4 C30 1.396(10) . ?
 C5 C11 1.521(10) . ?
 C6 C7 1.505(11) . ?
 C7 C15 1.389(11) . ?
 C7 C18 1.372(10) . ?
 C8 H8 0.9300 . ?
 C9 C17 1.372(10) . ?
 C10 C12 1.378(9) . ?
 C10 C12 1.378(9) 2_655 ?
 C11 C13 1.382(10) . ?
 C11 C14 1.361(10) . ?
 C12 H12 0.9300 . ?
 C12 C32 1.405(10) . ?
 C13 H13 0.9300 . ?
 C13 C16 1.379(11) . ?
 C14 H14 0.9300 . ?
 C14 C20 1.414(10) . ?
 C15 H15 0.9300 . ?
 C15 C47 1.389(11) . ?
 C16 C34 1.492(11) . ?
 C17 H17 0.9300 . ?
 C17 C36 1.380(10) . ?
 C18 H18 0.9300 . ?
 C18 C25 1.369(11) . ?
 C19 C45 1.502(12) . ?
 C20 C62 1.491(10) . ?
 C22 C26 1.397(11) . ?
 C22 C36 1.482(11) . ?
 C23 H23 0.9300 . ?
 C23 C31 1.386(15) . ?
 C24 H24 0.9300 . ?
 C24 C37 1.43(3) . ?
 C24 C43 1.40(4) . ?
 C25 C44 1.473(12) . ?
 C26 H26 0.9300 . ?
 C26 C40 1.392(12) . ?
 C27 H27 0.9300 . ?
 C27 C49 1.411(12) . ?
 C27 C62 1.378(12) . ?
 C28 H28 0.9300 . ?
 C28 C29 1.384(13) . ?
 C29 H29 0.9300 . ?
 C29 C40 1.349(14) . ?
 C30 C38 1.502(11) . ?
 C31 H31 0.9300 . ?
 C31 C49 1.356(15) . ?
 C32 C50 1.493(12) . ?
 C33 C47 1.476(11) . ?
 C33 C63 1.370(13) . ?
 C34 C48 1.378(11) . ?
 C35 H35 0.9300 . ?
 C35 C37 1.35(3) . ?
 C35 C59 1.36(3) . ?
 C37 C24A 1.33(4) . ?
 C37 C35A 1.48(3) . ?
 C38 C60 1.386(11) . ?
 C39 H39 0.9300 . ?
 C39 C45 1.359(12) . ?
 C39 C53 1.386(12) . ?
 C40 H40 0.9300 . ?
 C41 C43 1.55(4) . ?
 C41 C76 1.35(3) . ?
 C44 C57 1.368(13) . ?
 C45 C52 1.397(11) . ?
 C46 C52 1.429(13) . ?
 C46 C82 1.501(14) . ?
 C48 H48 0.9300 . ?
 C48 C75 1.372(13) . ?
 C49 H49 0.9300 . ?
 C50 C65 1.396(11) . ?
 C52 H52 0.9300 . ?
 C53 C64 1.486(13) . ?
 C54 H54 0.9300 . ?
 C54 C61 1.370(13) . ?
 C55 H55 0.9300 . ?
 C55 C56 1.388(15) . ?
 C55 C58 1.401(13) . ?
 C56 H56 0.9300 . ?
 C56 C65 1.358(14) . ?
 C57 H57 0.9300 . ?
 C57 C71 1.393(14) . ?
 C58 H58 0.9300 . ?
 C59 C70 1.47(3) . ?
 C60 H60 0.9300 . ?
 C60 C68 1.368(14) . ?
 C61 H61 0.9300 . ?
 C61 C68 1.378(15) . ?
 C63 H63 0.9300 . ?
 C63 C85 1.394(15) . ?
 C64 C89 1.366(14) . ?
 C65 H65 0.9300 . ?
 C66 H66 0.9300 . ?
 C66 C67 1.361(14) . ?
 C66 C75 1.380(14) . ?
 C67 H67 0.9300 . ?
 C68 H68 0.9300 . ?
 C69 H69 0.9300 . ?
 C69 C83 1.341(16) . ?
 C71 H71 0.9300 . ?
 C71 C73 1.324(16) . ?
 C72 H72 0.9300 . ?
 C72 C90 1.366(17) . ?
 C73 H73 0.9300 . ?
 C73 C74 1.372(16) . ?
 C74 H74 0.9300 . ?
 C75 H75 0.9300 . ?
 C76 H76 0.9300 . ?
 C76 C77 1.48(4) . ?
 C77 H77 0.9300 . ?
 C77 C79 1.39(3) . ?
 C78 H78 0.9300 . ?
 C78 C79 1.44(3) . ?
 C79 H79 0.9300 . ?
 C80 H80 0.9300 . ?
 C80 C86 1.333(18) . ?
 C80 C87 1.451(17) . ?
 C81 H81 0.9300 . ?
 C81 N15 1.3900 . ?
 C81 C42 1.3900 . ?
 N15 C70 1.3900 . ?
 C70 C21 1.3900 . ?
 C21 H21 0.9300 . ?
 C21 C51 1.3900 . ?
 C51 H51 0.9300 . ?
 C51 C42 1.3900 . ?
 C42 H42 0.9300 . ?
 C82 C87 1.343(16) . ?
 C83 H83 0.9300 . ?
 C83 C85 1.345(15) . ?
 C84 H84 0.9300 . ?
 C84 C86 1.389(18) . ?
 C85 H85 0.9300 . ?
 C86 H86 0.9300 . ?
 C87 H87 0.9300 . ?
 C88 H88 0.9300 . ?
 C88 C89 1.359(16) . ?
 C88 C90 1.421(18) . ?
 C89 H89 0.9300 . ?
 C90 H90 0.9300 . ?
 O20 H20A 0.8500 . ?
 O20 H20B 0.8499 . ?
 O21 H21B 0.8518 . ?
 O21 H21C 0.8496 . ?
 O22 H22A 0.8499 . ?
 O22 H22B 0.8499 . ?
 O23 H23A 0.8525 . ?
 O23 H23B 0.9101 . ?
 C24A H24A 0.9300 . ?
 C24A C43A 1.40(4) . ?
 C43A N6A 1.32(3) . ?
 C43A C41A 1.46(4) . ?
 N6A C59A 1.35(3) . ?
 C59A C35A 1.38(3) . ?
 C59A C70A 1.43(3) . ?
 C35A H35A 0.9300 . ?
 C41A N13A 1.31(3) . ?
 C41A C76A 1.42(3) . ?
 N13A C78A 1.37(3) . ?
 C78A H78A 0.9300 . ?
 C78A C79A 1.26(4) . ?
 C77A H77A 0.9300 . ?
 C77A C76A 1.41(4) . ?
 C77A C79A 1.47(4) . ?
 C76A H76A 0.9300 . ?
 C79A H79A 0.9300 . ?
 C81A H81A 0.9300 . ?
 C81A N15A 1.3900 . ?
 C81A C42A 1.3900 . ?
 N15A C70A 1.3900 . ?
 C70A C21A 1.3900 . ?
 C21A H21A 0.9300 . ?
 C21A C51A 1.3900 . ?
 C51A H51A 0.9300 . ?
 C51A C42A 1.3900 . ?
 C42A H42A 0.9300 . ?

loop_
  _geom_angle_atom_site_label_1
  _geom_angle_atom_site_label_2
  _geom_angle_atom_site_label_3
  _geom_angle
  _geom_angle_site_symmetry_1
  _geom_angle_site_symmetry_3
  _geom_angle_publ_flag
 O1 Th1 O3 118.1(3) . . ?
 O2 Th1 O1 139.6(3) . . ?
 O2 Th1 O3 67.66(18) . . ?
 O2 Th1 O4 131.99(18) . . ?
 O2 Th1 O5 70.5(3) . . ?
 O2 Th1 O9 78.68(19) . . ?
 O2 Th1 O12 80.97(19) . . ?
 O2 Th1 O16 140.7(5) . . ?
 O4 Th1 O1 71.2(3) . . ?
 O4 Th1 O3 64.51(18) . . ?
 O4 Th1 O5 134.8(4) . . ?
 O4 Th1 O16 67.2(4) . . ?
 O5 Th1 O1 120.1(4) . . ?
 O5 Th1 O3 121.7(3) . . ?
 O5 Th1 O16 74.2(6) . . ?
 O9 Th1 O1 70.2(3) . . ?
 O9 Th1 O3 65.53(18) . . ?
 O9 Th1 O4 85.45(19) . . ?
 O9 Th1 O5 139.6(4) . . ?
 O9 Th1 O12 131.86(18) . . ?
 O9 Th1 O16 140.7(5) . . ?
 O12 Th1 O1 139.3(3) . . ?
 O12 Th1 O3 66.42(17) . . ?
 O12 Th1 O4 76.8(2) . . ?
 O12 Th1 O5 68.6(4) . . ?
 O12 Th1 O16 70.4(4) . . ?
 O16 Th1 O1 74.3(5) . . ?
 O16 Th1 O3 120.4(4) . . ?
 O16A Th1 O2 139.4(5) . . ?
 O16A Th1 O3 135.2(4) . . ?
 O16A Th1 O4 78.3(4) . . ?
 O16A Th1 O9 137.7(5) . . ?
 O16A Th1 O12 81.9(4) . . ?
 O1A Th1 O2 135.8(4) . . ?
 O1A Th1 O3 134.1(3) . . ?
 O1A Th1 O4 84.0(3) . . ?
 O1A Th1 O9 80.3(3) . . ?
 O1A Th1 O12 139.7(4) . . ?
 O1A Th1 O16A 59.5(6) . . ?
 O1A Th1 O5A 88.3(4) . . ?
 O19A Th1 O2 80.7(3) 2_655 . ?
 O19A Th1 O3 136.9(3) 2_655 . ?
 O19A Th1 O4 140.8(3) 2_655 . ?
 O19A Th1 O9 80.6(3) 2_655 . ?
 O19A Th1 O12 137.7(3) 2_655 . ?
 O19A Th1 O16A 87.9(4) 2_655 . ?
 O19A Th1 O1A 57.7(5) 2_655 . ?
 O19A Th1 O5A 57.8(5) 2_655 . ?
 O5A Th1 O2 80.7(3) . . ?
 O5A Th1 O3 137.6(3) . . ?
 O5A Th1 O4 135.7(4) . . ?
 O5A Th1 O9 135.9(4) . . ?
 O5A Th1 O12 81.7(4) . . ?
 O5A Th1 O16A 60.5(6) . . ?
 O1 Th2 O1 77.3(5) . 2_655 ?
 O1 Th2 O13 70.9(3) . . ?
 O1 Th2 O14 142.5(3) . 2_655 ?
 O1 Th2 O15 67.2(3) . . ?
 O1 Th2 O16 76.0(5) . . ?
 O1 Th2 O16 120.8(4) 2_655 . ?
 O1 Th2 O18 136.3(3) . . ?
 O1 Th2 O18 146.1(3) 2_655 . ?
 O1 Th2 O19 123.8(4) . . ?
 O13 Th2 O1 70.2(3) . 2_655 ?
 O13 Th2 O14 79.7(2) . 2_655 ?
 O13 Th2 O15 79.0(2) . . ?
 O13 Th2 O16 141.6(4) . . ?
 O13 Th2 O18 118.57(18) . . ?
 O13 Th2 O19 142.1(3) . . ?
 O14 Th2 O1 71.1(3) 2_655 2_655 ?
 O14 Th2 O16 138.2(4) 2_655 . ?
 O14 Th2 O18 78.2(2) 2_655 . ?
 O14 Th2 O19 69.5(3) 2_655 . ?
 O15 Th2 O1 139.0(3) . 2_655 ?
 O15 Th2 O14 129.56(19) . 2_655 ?
 O15 Th2 O16 70.4(4) . . ?
 O15 Th2 O18 73.0(2) . . ?
 O15 Th2 O19 138.0(3) . . ?
 O16 Th2 O18 74.3(4) . . ?
 O19 Th2 O1 79.1(4) . 2_655 ?
 O19 Th2 O16 73.9(5) . . ?
 O19 Th2 O18 76.8(3) . . ?
 O16A Th2 O13 140.9(5) . . ?
 O16A Th2 O15 81.0(5) . . ?
 O16A Th2 O18 86.6(4) . . ?
 O16A Th2 O1A 60.1(5) . . ?
 O16A Th2 O19A 59.4(5) . . ?
 O1A Th2 O13 83.5(3) . . ?
 O1A Th2 O13 83.6(3) 2_655 . ?
 O1A Th2 O15 139.5(4) 2_655 . ?
 O1A Th2 O15 80.4(4) . . ?
 O1A Th2 O18 140.3(4) . . ?
 O1A Th2 O18 146.3(4) 2_655 . ?
 O1A Th2 O16A 90.3(4) 2_655 . ?
 O1A Th2 O1A 61.3(6) 2_655 . ?
 O1A Th2 O19A 88.2(4) . . ?
 O1A Th2 O19A 57.6(4) 2_655 . ?
 O19A Th2 O13 139.0(3) . . ?
 O19A Th2 O15 138.9(3) . . ?
 O19A Th2 O18 92.7(3) . . ?
 O5 Th3 O5 75.7(5) . 2_655 ?
 O5 Th3 O6 69.2(4) . . ?
 O5 Th3 O7 68.8(3) . . ?
 O5 Th3 O8 142.0(4) . 2_655 ?
 O5 Th3 O11 138.6(4) 2_655 . ?
 O5 Th3 O11 141.2(4) . . ?
 O5 Th3 O16 75.1(5) . . ?
 O5 Th3 O19 122.1(4) . . ?
 O6 Th3 O5 139.9(4) . 2_655 ?
 O6 Th3 O7 79.21(19) . . ?
 O6 Th3 O8 128.71(17) . 2_655 ?
 O6 Th3 O11 81.23(18) . . ?
 O6 Th3 O16 69.6(4) . . ?
 O6 Th3 O19 137.2(3) . . ?
 O7 Th3 O5 70.2(3) . 2_655 ?
 O7 Th3 O8 81.45(18) . 2_655 ?
 O7 Th3 O11 130.54(17) . . ?
 O7 Th3 O16 138.7(5) . . ?
 O7 Th3 O19 143.2(3) . . ?
 O8 Th3 O5 72.3(3) 2_655 2_655 ?
 O8 Th3 O11 76.39(18) 2_655 . ?
 O16 Th3 O5 119.6(4) . 2_655 ?
 O16 Th3 O8 139.4(4) . 2_655 ?
 O16 Th3 O11 71.2(4) . . ?
 O16 Th3 O19 74.3(5) . . ?
 O19 Th3 O5 78.6(4) . 2_655 ?
 O19 Th3 O8 70.5(3) . 2_655 ?
 O19 Th3 O11 65.8(3) . . ?
 O16A Th3 O6 81.3(4) . . ?
 O16A Th3 O7 138.3(5) . . ?
 O16A Th3 O11 81.5(4) . . ?
 O19A Th3 O6 138.6(3) . . ?
 O19A Th3 O7 138.3(3) . . ?
 O19A Th3 O11 81.8(3) . . ?
 O19A Th3 O16A 59.0(5) . . ?
 O19A Th3 O5A 87.6(4) . . ?
 O5A Th3 O6 139.0(4) 2_655 . ?
 O5A Th3 O6 82.1(4) . . ?
 O5A Th3 O7 81.9(3) 2_655 . ?
 O5A Th3 O7 80.3(3) . . ?
 O5A Th3 O11 140.5(4) . . ?
 O5A Th3 O11 136.9(4) 2_655 . ?
 O5A Th3 O16A 60.7(5) . . ?
 O5A Th3 O16A 89.4(4) 2_655 . ?
 O5A Th3 O19A 58.0(5) 2_655 . ?
 O5A Th3 O5A 58.9(6) 2_655 . ?
 Th2 O1 Th1 104.6(4) . . ?
 Th2 O1 Th1 102.2(4) 2_655 . ?
 Th2 O1 Th2 101.8(4) . 2_655 ?
 C2 O2 Th1 140.6(5) . . ?
 Th1 O3 H3A 126.0 . . ?
 Th1 O3 H3B 125.4 . . ?
 H3A O3 H3B 104.5 . . ?
 C6 O4 Th1 136.0(5) . . ?
 Th1 O5 Th3 102.9(5) . 2_655 ?
 Th3 O5 Th1 105.2(5) . . ?
 Th3 O5 Th3 103.5(5) . 2_655 ?
 C5 O6 Th3 137.4(5) . . ?
 C1 O7 Th3 137.9(6) . . ?
 C2 O8 Th3 133.7(5) . 2_655 ?
 C3 O9 Th1 138.2(5) . . ?
 Th3 O10 H10A 137.4 . . ?
 Th3 O10 H10B 100.3 . . ?
 H10A O10 H10B 116.5 . . ?
 Th3 O11 H11A 109.6 . . ?
 Th3 O11 H11B 109.5 . . ?
 H11A O11 H11B 104.2 . . ?
 C5 O12 Th1 136.2(5) . . ?
 C8 O13 Th2 134.5(7) . . ?
 C3 O14 Th2 134.8(5) . 2_655 ?
 C6 O15 Th2 137.5(5) . . ?
 Th1 O16 Th2 103.1(6) . . ?
 Th3 O16 Th1 103.9(6) . . ?
 Th3 O16 Th2 104.3(6) . . ?
 C19 O17 Th2 91.3(5) . . ?
 C19 O18 Th2 96.4(5) . . ?
 Th2 O19 Th1 100.6(4) . 2_655 ?
 Th2 O19 Th3 104.7(4) . . ?
 Th3 O19 Th1 100.4(4) . 2_655 ?
 C16 N1 C20 118.6(7) . . ?
 C36 N2 C30 117.2(7) . . ?
 C22 N3 C28 117.8(8) . . ?
 C54 N4 C38 116.5(8) . . ?
 C32 N5 C32 117.2(10) 2_655 . ?
 C59 N6 C43 118(2) . . ?
 C50 N7 C58 119.5(8) . . ?
 C33 N8 C69 115.7(9) . . ?
 C25 N9 C47 118.4(7) . . ?
 C46 N10 C53 116.9(8) . . ?
 C34 N11 C67 117.0(8) . . ?
 C74 N12 C44 116.9(10) . . ?
 C78 N13 C41 112(2) . . ?
 C23 N14 C62 119.5(9) . . ?
 C72 N16 C64 117.4(12) . . ?
 C82 N17 C84 117.9(12) . . ?
 O7 C1 O7 125.0(11) . 2_655 ?
 O7 C1 C10 117.5(5) 2_655 . ?
 O7 C1 C10 117.5(5) . . ?
 O2 C2 C9 115.8(7) . . ?
 O8 C2 O2 125.9(7) . . ?
 O8 C2 C9 118.3(7) . . ?
 O9 C3 C37 115.7(7) . . ?
 O14 C3 O9 127.3(7) . . ?
 O14 C3 C37 116.9(7) . . ?
 C9 C4 H4 121.1 . . ?
 C9 C4 C30 117.8(7) . . ?
 C30 C4 H4 121.1 . . ?
 O6 C5 O12 126.9(8) . . ?
 O6 C5 C11 117.0(7) . . ?
 O12 C5 C11 116.1(7) . . ?
 O4 C6 C7 118.1(7) . . ?
 O15 C6 O4 125.9(8) . . ?
 O15 C6 C7 116.1(7) . . ?
 C15 C7 C6 120.5(7) . . ?
 C18 C7 C6 121.4(8) . . ?
 C18 C7 C15 118.0(8) . . ?
 O13 C8 O13 128.8(12) . 2_655 ?
 O13 C8 H8 115.6 . . ?
 O13 C8 H8 115.6 2_655 . ?
 C4 C9 C2 119.6(7) . . ?
 C17 C9 C2 121.6(7) . . ?
 C17 C9 C4 118.8(7) . . ?
 C12 C10 C1 120.6(5) . . ?
 C12 C10 C1 120.6(5) 2_655 . ?
 C12 C10 C12 118.9(11) . 2_655 ?
 C13 C11 C5 121.3(7) . . ?
 C14 C11 C5 119.0(7) . . ?
 C14 C11 C13 119.7(7) . . ?
 C10 C12 H12 120.6 . . ?
 C10 C12 C32 118.8(9) . . ?
 C32 C12 H12 120.6 . . ?
 C11 C13 H13 120.6 . . ?
 C16 C13 C11 118.9(7) . . ?
 C16 C13 H13 120.6 . . ?
 C11 C14 H14 120.7 . . ?
 C11 C14 C20 118.7(7) . . ?
 C20 C14 H14 120.7 . . ?
 C7 C15 H15 120.2 . . ?
 C47 C15 C7 119.6(8) . . ?
 C47 C15 H15 120.2 . . ?
 N1 C16 C13 122.6(7) . . ?
 N1 C16 C34 115.4(7) . . ?
 C13 C16 C34 122.0(8) . . ?
 C9 C17 H17 119.9 . . ?
 C9 C17 C36 120.1(8) . . ?
 C36 C17 H17 119.9 . . ?
 C7 C18 H18 119.9 . . ?
 C25 C18 C7 120.1(8) . . ?
 C25 C18 H18 119.9 . . ?
 O17 C19 Th2 64.3(5) . . ?
 O17 C19 O18 122.1(8) . . ?
 O17 C19 C45 120.9(8) . . ?
 O18 C19 Th2 58.5(4) . . ?
 O18 C19 C45 117.0(9) . . ?
 C45 C19 Th2 170.2(7) . . ?
 N1 C20 C14 121.5(7) . . ?
 N1 C20 C62 116.8(7) . . ?
 C14 C20 C62 121.6(7) . . ?
 N3 C22 C26 121.9(8) . . ?
 N3 C22 C36 118.4(7) . . ?
 C26 C22 C36 119.7(8) . . ?
 N14 C23 H23 118.7 . . ?
 N14 C23 C31 122.7(10) . . ?
 C31 C23 H23 118.7 . . ?
 C37 C24 H24 121.6 . . ?
 C43 C24 H24 121.6 . . ?
 C43 C24 C37 117(2) . . ?
 N9 C25 C18 122.4(8) . . ?
 N9 C25 C44 115.2(8) . . ?
 C18 C25 C44 122.4(8) . . ?
 C22 C26 H26 120.9 . . ?
 C40 C26 C22 118.3(9) . . ?
 C40 C26 H26 120.9 . . ?
 C49 C27 H27 121.0 . . ?
 C62 C27 H27 121.0 . . ?
 C62 C27 C49 118.0(11) . . ?
 N3 C28 H28 118.0 . . ?
 N3 C28 C29 124.0(10) . . ?
 C29 C28 H28 118.0 . . ?
 C28 C29 H29 121.4 . . ?
 C40 C29 C28 117.1(9) . . ?
 C40 C29 H29 121.4 . . ?
 N2 C30 C4 123.6(8) . . ?
 N2 C30 C38 115.2(7) . . ?
 C4 C30 C38 121.2(8) . . ?
 C23 C31 H31 120.8 . . ?
 C49 C31 C23 118.4(10) . . ?
 C49 C31 H31 120.8 . . ?
 N5 C32 C12 123.1(9) . . ?
 N5 C32 C50 115.8(7) . . ?
 C12 C32 C50 121.1(8) . . ?
 N8 C33 C47 116.4(8) . . ?
 N8 C33 C63 120.4(9) . . ?
 C63 C33 C47 123.0(9) . . ?
 N11 C34 C16 116.1(7) . . ?
 N11 C34 C48 122.7(8) . . ?
 C48 C34 C16 121.2(8) . . ?
 C37 C35 H35 120.4 . . ?
 C37 C35 C59 119(2) . . ?
 C59 C35 H35 120.4 . . ?
 N2 C36 C17 122.5(7) . . ?
 N2 C36 C22 114.6(7) . . ?
 C17 C36 C22 122.9(8) . . ?
 C24 C37 C3 115.1(12) . . ?
 C35 C37 C3 125.1(13) . . ?
 C35 C37 C24 119.1(15) . . ?
 C24A C37 C3 126.9(15) . . ?
 C24A C37 C35A 115.7(16) . . ?
 C35A C37 C3 117.4(11) . . ?
 N4 C38 C30 115.9(7) . . ?
 N4 C38 C60 123.3(8) . . ?
 C60 C38 C30 120.8(8) . . ?
 C45 C39 H39 119.7 . . ?
 C45 C39 C53 120.6(9) . . ?
 C53 C39 H39 119.7 . . ?
 C26 C40 H40 119.6 . . ?
 C29 C40 C26 120.9(9) . . ?
 C29 C40 H40 119.6 . . ?
 N13 C41 C43 111(2) . . ?
 C76 C41 N13 131(3) . . ?
 C76 C41 C43 118(2) . . ?
 N6 C43 C24 122(2) . . ?
 N6 C43 C41 116(2) . . ?
 C24 C43 C41 122(2) . . ?
 N12 C44 C25 116.1(8) . . ?
 N12 C44 C57 120.5(9) . . ?
 C57 C44 C25 123.5(10) . . ?
 C39 C45 C19 122.9(8) . . ?
 C39 C45 C52 119.8(9) . . ?
 C52 C45 C19 117.3(9) . . ?
 N10 C46 C52 124.1(9) . . ?
 N10 C46 C82 115.6(9) . . ?
 C52 C46 C82 120.3(10) . . ?
 N9 C47 C15 121.2(8) . . ?
 N9 C47 C33 115.2(8) . . ?
 C15 C47 C33 123.5(8) . . ?
 C34 C48 H48 120.3 . . ?
 C75 C48 C34 119.5(10) . . ?
 C75 C48 H48 120.3 . . ?
 C27 C49 H49 120.3 . . ?
 C31 C49 C27 119.4(11) . . ?
 C31 C49 H49 120.3 . . ?
 N7 C50 C32 118.4(8) . . ?
 N7 C50 C65 120.9(9) . . ?
 C65 C50 C32 120.6(10) . . ?
 C45 C52 C46 116.2(10) . . ?
 C45 C52 H52 121.9 . . ?
 C46 C52 H52 121.9 . . ?
 N10 C53 C39 122.3(9) . . ?
 N10 C53 C64 114.3(9) . . ?
 C39 C53 C64 123.4(9) . . ?
 N4 C54 H54 117.8 . . ?
 N4 C54 C61 124.4(10) . . ?
 C61 C54 H54 117.8 . . ?
 C56 C55 H55 120.1 . . ?
 C56 C55 C58 119.8(10) . . ?
 C58 C55 H55 120.1 . . ?
 C55 C56 H56 121.5 . . ?
 C65 C56 C55 117.0(10) . . ?
 C65 C56 H56 121.5 . . ?
 C44 C57 H57 119.9 . . ?
 C44 C57 C71 120.1(11) . . ?
 C71 C57 H57 119.9 . . ?
 N7 C58 C55 121.2(11) . . ?
 N7 C58 H58 119.4 . . ?
 C55 C58 H58 119.4 . . ?
 N6 C59 C35 125(2) . . ?
 N6 C59 C70 116(2) . . ?
 C35 C59 C70 119(2) . . ?
 C38 C60 H60 121.2 . . ?
 C68 C60 C38 117.6(10) . . ?
 C68 C60 H60 121.2 . . ?
 C54 C61 H61 121.1 . . ?
 C54 C61 C68 117.7(10) . . ?
 C68 C61 H61 121.1 . . ?
 N14 C62 C20 117.6(8) . . ?
 N14 C62 C27 122.0(8) . . ?
 C27 C62 C20 120.3(9) . . ?
 C33 C63 H63 118.8 . . ?
 C33 C63 C85 122.4(11) . . ?
 C85 C63 H63 118.8 . . ?
 N16 C64 C53 118.4(10) . . ?
 N16 C64 C89 122.1(11) . . ?
 C89 C64 C53 119.5(11) . . ?
 C50 C65 H65 119.2 . . ?
 C56 C65 C50 121.5(11) . . ?
 C56 C65 H65 119.2 . . ?
 C67 C66 H66 120.6 . . ?
 C67 C66 C75 118.9(10) . . ?
 C75 C66 H66 120.6 . . ?
 N11 C67 H67 118.5 . . ?
 C66 C67 N11 123.1(10) . . ?
 C66 C67 H67 118.5 . . ?
 C60 C68 C61 120.5(11) . . ?
 C60 C68 H68 119.8 . . ?
 C61 C68 H68 119.8 . . ?
 N8 C69 H69 117.1 . . ?
 C83 C69 N8 125.8(12) . . ?
 C83 C69 H69 117.1 . . ?
 C57 C71 H71 120.0 . . ?
 C73 C71 C57 120.0(13) . . ?
 C73 C71 H71 120.0 . . ?
 N16 C72 H72 118.1 . . ?
 N16 C72 C90 123.7(14) . . ?
 C90 C72 H72 118.1 . . ?
 C71 C73 H73 120.9 . . ?
 C71 C73 C74 118.2(12) . . ?
 C74 C73 H73 120.9 . . ?
 N12 C74 C73 124.3(12) . . ?
 N12 C74 H74 117.9 . . ?
 C73 C74 H74 117.9 . . ?
 C48 C75 C66 118.9(10) . . ?
 C48 C75 H75 120.6 . . ?
 C66 C75 H75 120.6 . . ?
 C41 C76 H76 122.5 . . ?
 C41 C76 C77 115(3) . . ?
 C77 C76 H76 122.5 . . ?
 C76 C77 H77 123.4 . . ?
 C79 C77 C76 113(3) . . ?
 C79 C77 H77 123.4 . . ?
 N13 C78 H78 118.9 . . ?
 N13 C78 C79 122(3) . . ?
 C79 C78 H78 118.9 . . ?
 C77 C79 C78 124(3) . . ?
 C77 C79 H79 118.1 . . ?
 C78 C79 H79 118.1 . . ?
 C86 C80 H80 120.6 . . ?
 C86 C80 C87 118.9(15) . . ?
 C87 C80 H80 120.6 . . ?
 N15 C81 H81 120.0 . . ?
 N15 C81 C42 120.0 . . ?
 C42 C81 H81 120.0 . . ?
 C70 N15 C81 120.0 . . ?
 N15 C70 C59 118.2(13) . . ?
 N15 C70 C21 120.0 . . ?
 C21 C70 C59 121.6(13) . . ?
 C70 C21 H21 120.0 . . ?
 C70 C21 C51 120.0 . . ?
 C51 C21 H21 120.0 . . ?
 C21 C51 H51 120.0 . . ?
 C42 C51 C21 120.0 . . ?
 C42 C51 H51 120.0 . . ?
 C81 C42 H42 120.0 . . ?
 C51 C42 C81 120.0 . . ?
 C51 C42 H42 120.0 . . ?
 N17 C82 C46 118.0(11) . . ?
 N17 C82 C87 125.1(12) . . ?
 C87 C82 C46 116.9(13) . . ?
 C69 C83 H83 120.2 . . ?
 C69 C83 C85 119.6(12) . . ?
 C85 C83 H83 120.2 . . ?
 N17 C84 H84 119.6 . . ?
 N17 C84 C86 120.9(14) . . ?
 C86 C84 H84 119.6 . . ?
 C63 C85 H85 122.0 . . ?
 C83 C85 C63 116.1(12) . . ?
 C83 C85 H85 122.0 . . ?
 C80 C86 C84 120.3(15) . . ?
 C80 C86 H86 119.9 . . ?
 C84 C86 H86 119.9 . . ?
 C80 C87 H87 121.6 . . ?
 C82 C87 C80 116.8(14) . . ?
 C82 C87 H87 121.6 . . ?
 C89 C88 H88 121.2 . . ?
 C89 C88 C90 117.5(13) . . ?
 C90 C88 H88 121.2 . . ?
 C64 C89 H89 119.5 . . ?
 C88 C89 C64 120.9(13) . . ?
 C88 C89 H89 119.5 . . ?
 C72 C90 C88 118.3(14) . . ?
 C72 C90 H90 120.9 . . ?
 C88 C90 H90 120.9 . . ?
 H20A O20 H20B 104.5 . . ?
 H21B O21 H21C 113.3 . . ?
 H22A O22 H22B 109.5 . . ?
 H23A O23 H23B 114.6 . . ?
 C37 C24A H24A 118.3 . . ?
 C37 C24A C43A 123(3) . . ?
 C43A C24A H24A 118.3 . . ?
 C24A C43A C41A 119(3) . . ?
 N6A C43A C24A 120(3) . . ?
 N6A C43A C41A 121(3) . . ?
 C43A N6A C59A 121(3) . . ?
 N6A C59A C35A 121(2) . . ?
 N6A C59A C70A 113.4(19) . . ?
 C35A C59A C70A 125(2) . . ?
 C37 C35A H35A 120.9 . . ?
 C59A C35A C37 118(2) . . ?
 C59A C35A H35A 120.9 . . ?
 N13A C41A C43A 123(2) . . ?
 N13A C41A C76A 121(2) . . ?
 C76A C41A C43A 116(2) . . ?
 C41A N13A C78A 122(2) . . ?
 N13A C78A H78A 121.0 . . ?
 C79A C78A N13A 118(3) . . ?
 C79A C78A H78A 121.0 . . ?
 C76A C77A H77A 124.6 . . ?
 C76A C77A C79A 111(3) . . ?
 C79A C77A H77A 124.6 . . ?
 C41A C76A H76A 120.2 . . ?
 C77A C76A C41A 120(3) . . ?
 C77A C76A H76A 120.2 . . ?
 C78A C79A C77A 128(4) . . ?
 C78A C79A H79A 116.1 . . ?
 C77A C79A H79A 116.1 . . ?
 N15A C81A H81A 120.0 . . ?
 N15A C81A C42A 120.0 . . ?
 C42A C81A H81A 120.0 . . ?
 C81A N15A C70A 120.0 . . ?
 N15A C70A C59A 115.4(13) . . ?
 C21A C70A C59A 124.5(13) . . ?
 C21A C70A N15A 120.0 . . ?
 C70A C21A H21A 120.0 . . ?
 C51A C21A C70A 120.0 . . ?
 C51A C21A H21A 120.0 . . ?
 C21A C51A H51A 120.0 . . ?
 C21A C51A C42A 120.0 . . ?
 C42A C51A H51A 120.0 . . ?
 C81A C42A H42A 120.0 . . ?
 C51A C42A C81A 120.0 . . ?
 C51A C42A H42A 120.0 . . ?
 Th2 O16A Th1 117.1(9) . . ?
 Th2 O16A Th3 118.6(8) . . ?
 Th3 O16A Th1 115.5(8) . . ?
 Th1 O1A Th2 117.4(6) . . ?
 Th2 O1A Th1 120.3(5) 2_655 . ?
 Th2 O1A Th2 115.0(6) 2_655 . ?
 Th1 O19A Th2 118.1(5) 2_655 . ?
 Th1 O19A Th3 118.5(5) 2_655 . ?
 Th3 O19A Th2 117.2(4) . . ?
 Th1 O5A Th3 116.6(7) . . ?
 Th3 O5A Th1 118.6(6) 2_655 . ?
 Th3 O5A Th3 117.8(7) 2_655 . ?

loop_
  _geom_torsion_atom_site_label_1
  _geom_torsion_atom_site_label_2
  _geom_torsion_atom_site_label_3
  _geom_torsion_atom_site_label_4
  _geom_torsion
  _geom_torsion_site_symmetry_1
  _geom_torsion_site_symmetry_2
  _geom_torsion_site_symmetry_3
  _geom_torsion_site_symmetry_4
  _geom_torsion_publ_flag
 Th1 O2 C2 O8 -3.9(14) . . . . ?
 Th1 O2 C2 C9 176.3(5) . . . . ?
 Th1 O4 C6 O15 -2.6(14) . . . . ?
 Th1 O4 C6 C7 176.1(5) . . . . ?
 Th1 O9 C3 O14 -3.4(15) . . . . ?
 Th1 O9 C3 C37 175.3(5) . . . . ?
 Th1 O12 C5 O6 3.1(15) . . . . ?
 Th1 O12 C5 C11 -175.9(5) . . . . ?
 Th2 O13 C8 O13 -0.8(3) . . . 2_655 ?
 Th2 O14 C3 O9 4.7(15) 2_655 . . . ?
 Th2 O14 C3 C37 -174.0(5) 2_655 . . . ?
 Th2 O15 C6 O4 -12.2(15) . . . . ?
 Th2 O15 C6 C7 169.1(6) . . . . ?
 Th2 O17 C19 O18 8.9(9) . . . . ?
 Th2 O17 C19 C45 -170.6(8) . . . . ?
 Th2 O18 C19 O17 -9.5(10) . . . . ?
 Th2 O18 C19 C45 170.1(7) . . . . ?
 Th3 O6 C5 O12 -6.2(15) . . . . ?
 Th3 O6 C5 C11 172.8(5) . . . . ?
 Th3 O7 C1 O7 -3.3(4) . . . 2_655 ?
 Th3 O7 C1 C10 176.7(4) . . . . ?
 Th3 O8 C2 O2 3.3(12) 2_655 . . . ?
 Th3 O8 C2 C9 -176.9(5) 2_655 . . . ?
 O2 C2 C9 C4 -15.6(10) . . . . ?
 O2 C2 C9 C17 165.2(7) . . . . ?
 O4 C6 C7 C15 8.3(12) . . . . ?
 O4 C6 C7 C18 -175.3(8) . . . . ?
 O6 C5 C11 C13 -170.4(8) . . . . ?
 O6 C5 C11 C14 12.1(12) . . . . ?
 O7 C1 C10 C12 -161.1(5) 2_655 . . . ?
 O7 C1 C10 C12 18.9(5) 2_655 . . 2_655 ?
 O7 C1 C10 C12 18.9(5) . . . . ?
 O7 C1 C10 C12 -161.1(5) . . . 2_655 ?
 O8 C2 C9 C4 164.6(7) . . . . ?
 O8 C2 C9 C17 -14.6(11) . . . . ?
 O9 C3 C37 C24 -176.0(16) . . . . ?
 O9 C3 C37 C35 -6.0(18) . . . . ?
 O9 C3 C37 C24A -168(2) . . . . ?
 O9 C3 C37 C35A 12.9(15) . . . . ?
 O12 C5 C11 C13 8.7(12) . . . . ?
 O12 C5 C11 C14 -168.8(8) . . . . ?
 O14 C3 C37 C24 2.8(18) . . . . ?
 O14 C3 C37 C35 172.8(15) . . . . ?
 O14 C3 C37 C24A 11(2) . . . . ?
 O14 C3 C37 C35A -168.3(13) . . . . ?
 O15 C6 C7 C15 -172.8(8) . . . . ?
 O15 C6 C7 C18 3.6(12) . . . . ?
 O17 C19 C45 C39 173.0(9) . . . . ?
 O17 C19 C45 C52 -6.3(13) . . . . ?
 O18 C19 C45 C39 -6.6(14) . . . . ?
 O18 C19 C45 C52 174.2(9) . . . . ?
 N1 C16 C34 N11 154.3(8) . . . . ?
 N1 C16 C34 C48 -27.0(13) . . . . ?
 N1 C20 C62 N14 162.9(8) . . . . ?
 N1 C20 C62 C27 -19.7(12) . . . . ?
 N2 C30 C38 N4 -155.4(8) . . . . ?
 N2 C30 C38 C60 23.6(12) . . . . ?
 N3 C22 C26 C40 2.8(13) . . . . ?
 N3 C22 C36 N2 -165.7(8) . . . . ?
 N3 C22 C36 C17 13.2(13) . . . . ?
 N3 C28 C29 C40 -1.5(15) . . . . ?
 N4 C38 C60 C68 -2.7(16) . . . . ?
 N4 C54 C61 C68 -1.8(19) . . . . ?
 N5 C32 C50 N7 172.7(7) . . . . ?
 N5 C32 C50 C65 -4.1(12) . . . . ?
 N6 C59 C70 N15 178.8(18) . . . . ?
 N6 C59 C70 C21 -7(3) . . . . ?
 N7 C50 C65 C56 2.9(16) . . . . ?
 N8 C33 C47 N9 -174.2(8) . . . . ?
 N8 C33 C47 C15 7.2(14) . . . . ?
 N8 C33 C63 C85 -2(2) . . . . ?
 N8 C69 C83 C85 1(2) . . . . ?
 N9 C25 C44 N12 -171.2(8) . . . . ?
 N9 C25 C44 C57 8.8(14) . . . . ?
 N10 C46 C52 C45 -0.5(15) . . . . ?
 N10 C46 C82 N17 171.0(11) . . . . ?
 N10 C46 C82 C87 -11.3(16) . . . . ?
 N10 C53 C64 N16 -166.5(9) . . . . ?
 N10 C53 C64 C89 10.3(14) . . . . ?
 N11 C34 C48 C75 1.1(16) . . . . ?
 N12 C44 C57 C71 0.0(17) . . . . ?
 N13 C41 C43 N6 171(2) . . . . ?
 N13 C41 C43 C24 -11(4) . . . . ?
 N13 C41 C76 C77 19(5) . . . . ?
 N13 C78 C79 C77 0(4) . . . . ?
 N14 C23 C31 C49 0.3(17) . . . . ?
 N16 C64 C89 C88 -4.3(19) . . . . ?
 N16 C72 C90 C88 0(2) . . . . ?
 N17 C82 C87 C80 -3(2) . . . . ?
 N17 C84 C86 C80 -2(3) . . . . ?
 C1 C10 C12 C32 178.7(6) . . . . ?
 C2 C9 C17 C36 -179.6(7) . . . . ?
 C3 C37 C24A C43A -178(2) . . . . ?
 C3 C37 C35A C59A -178.2(17) . . . . ?
 C4 C9 C17 C36 1.2(11) . . . . ?
 C4 C30 C38 N4 25.5(12) . . . . ?
 C4 C30 C38 C60 -155.5(9) . . . . ?
 C5 C11 C13 C16 -178.0(8) . . . . ?
 C5 C11 C14 C20 178.3(7) . . . . ?
 C6 C7 C15 C47 177.1(7) . . . . ?
 C6 C7 C18 C25 179.2(8) . . . . ?
 C7 C15 C47 N9 2.4(12) . . . . ?
 C7 C15 C47 C33 -179.0(8) . . . . ?
 C7 C18 C25 N9 5.3(14) . . . . ?
 C7 C18 C25 C44 -177.0(8) . . . . ?
 C9 C4 C30 N2 1.2(12) . . . . ?
 C9 C4 C30 C38 -179.8(7) . . . . ?
 C9 C17 C36 N2 -1.2(12) . . . . ?
 C9 C17 C36 C22 -180.0(7) . . . . ?
 C10 C12 C32 N5 2.9(12) . . . . ?
 C10 C12 C32 C50 -177.5(7) . . . . ?
 C11 C13 C16 N1 1.0(13) . . . . ?
 C11 C13 C16 C34 179.7(8) . . . . ?
 C11 C14 C20 N1 -1.4(12) . . . . ?
 C11 C14 C20 C62 -178.0(8) . . . . ?
 C12 C10 C12 C32 -1.3(6) 2_655 . . . ?
 C12 C32 C50 N7 -7.1(13) . . . . ?
 C12 C32 C50 C65 176.2(9) . . . . ?
 C13 C11 C14 C20 0.7(13) . . . . ?
 C13 C16 C34 N11 -24.5(12) . . . . ?
 C13 C16 C34 C48 154.2(9) . . . . ?
 C14 C11 C13 C16 -0.5(13) . . . . ?
 C14 C20 C62 N14 -20.4(12) . . . . ?
 C14 C20 C62 C27 157.0(8) . . . . ?
 C15 C7 C18 C25 -4.3(13) . . . . ?
 C16 N1 C20 C14 1.8(12) . . . . ?
 C16 N1 C20 C62 178.6(7) . . . . ?
 C16 C34 C48 C75 -177.5(10) . . . . ?
 C18 C7 C15 C47 0.6(12) . . . . ?
 C18 C25 C44 N12 11.0(14) . . . . ?
 C18 C25 C44 C57 -169.0(10) . . . . ?
 C19 C45 C52 C46 178.0(8) . . . . ?
 C20 N1 C16 C13 -1.6(13) . . . . ?
 C20 N1 C16 C34 179.5(7) . . . . ?
 C22 N3 C28 C29 2.9(14) . . . . ?
 C22 C26 C40 C29 -1.4(15) . . . . ?
 C23 N14 C62 C20 177.7(8) . . . . ?
 C23 N14 C62 C27 0.4(14) . . . . ?
 C23 C31 C49 C27 -1.1(16) . . . . ?
 C25 N9 C47 C15 -1.6(12) . . . . ?
 C25 N9 C47 C33 179.7(8) . . . . ?
 C25 C44 C57 C71 180.0(10) . . . . ?
 C26 C22 C36 N2 17.1(12) . . . . ?
 C26 C22 C36 C17 -164.1(8) . . . . ?
 C28 N3 C22 C26 -3.5(13) . . . . ?
 C28 N3 C22 C36 179.3(8) . . . . ?
 C28 C29 C40 C26 0.8(16) . . . . ?
 C30 N2 C36 C17 1.1(12) . . . . ?
 C30 N2 C36 C22 -180.0(7) . . . . ?
 C30 C4 C9 C2 179.6(7) . . . . ?
 C30 C4 C9 C17 -1.2(11) . . . . ?
 C30 C38 C60 C68 178.4(10) . . . . ?
 C32 N5 C32 C12 -1.4(6) 2_655 . . . ?
 C32 N5 C32 C50 178.9(8) 2_655 . . . ?
 C32 C50 C65 C56 179.5(10) . . . . ?
 C33 N8 C69 C83 -2(2) . . . . ?
 C33 C63 C85 C83 0(2) . . . . ?
 C34 N11 C67 C66 -0.9(16) . . . . ?
 C34 C48 C75 C66 -1.0(19) . . . . ?
 C35 C59 C70 N15 1(3) . . . . ?
 C35 C59 C70 C21 175.8(17) . . . . ?
 C36 N2 C30 C4 -1.2(12) . . . . ?
 C36 N2 C30 C38 179.8(7) . . . . ?
 C36 C22 C26 C40 180.0(8) . . . . ?
 C37 C24 C43 N6 -3(4) . . . . ?
 C37 C24 C43 C41 179(3) . . . . ?
 C37 C35 C59 N6 5(4) . . . . ?
 C37 C35 C59 C70 -177.3(18) . . . . ?
 C37 C24A C43A N6A -2(5) . . . . ?
 C37 C24A C43A C41A 179(3) . . . . ?
 C38 N4 C54 C61 1.1(16) . . . . ?
 C38 C60 C68 C61 1.9(19) . . . . ?
 C39 C45 C52 C46 -1.2(14) . . . . ?
 C39 C53 C64 N16 12.7(15) . . . . ?
 C39 C53 C64 C89 -170.5(10) . . . . ?
 C41 N13 C78 C79 0(4) . . . . ?
 C41 C76 C77 C79 -15(4) . . . . ?
 C43 N6 C59 C35 -2(4) . . . . ?
 C43 N6 C59 C70 -179(2) . . . . ?
 C43 C24 C37 C3 177(2) . . . . ?
 C43 C24 C37 C35 6(4) . . . . ?
 C43 C41 C76 C77 -168(3) . . . . ?
 C44 N12 C74 C73 -1.1(19) . . . . ?
 C44 C57 C71 C73 -2(2) . . . . ?
 C45 C39 C53 N10 -2.2(15) . . . . ?
 C45 C39 C53 C64 178.6(9) . . . . ?
 C46 N10 C53 C39 0.5(14) . . . . ?
 C46 N10 C53 C64 179.7(8) . . . . ?
 C46 C82 C87 C80 179.3(12) . . . . ?
 C47 N9 C25 C18 -2.2(13) . . . . ?
 C47 N9 C25 C44 180.0(7) . . . . ?
 C47 C33 C63 C85 -176.2(12) . . . . ?
 C49 C27 C62 N14 -1.1(14) . . . . ?
 C49 C27 C62 C20 -178.4(8) . . . . ?
 C50 N7 C58 C55 -0.1(15) . . . . ?
 C52 C46 C82 N17 -5.9(16) . . . . ?
 C52 C46 C82 C87 171.8(12) . . . . ?
 C53 N10 C46 C52 0.8(15) . . . . ?
 C53 N10 C46 C82 -175.9(8) . . . . ?
 C53 C39 C45 C19 -176.7(8) . . . . ?
 C53 C39 C45 C52 2.5(14) . . . . ?
 C53 C64 C89 C88 179.0(11) . . . . ?
 C54 N4 C38 C30 -179.8(8) . . . . ?
 C54 N4 C38 C60 1.2(14) . . . . ?
 C54 C61 C68 C60 0(2) . . . . ?
 C55 C56 C65 C50 -3.3(17) . . . . ?
 C56 C55 C58 N7 -0.5(17) . . . . ?
 C57 C71 C73 C74 2(2) . . . . ?
 C58 N7 C50 C32 -177.8(8) . . . . ?
 C58 N7 C50 C65 -1.0(14) . . . . ?
 C58 C55 C56 C65 2.2(18) . . . . ?
 C59 N6 C43 C24 1(4) . . . . ?
 C59 N6 C43 C41 179(3) . . . . ?
 C59 C35 C37 C3 -177.2(16) . . . . ?
 C59 C35 C37 C24 -8(3) . . . . ?
 C59 C70 C21 C51 -174.6(17) . . . . ?
 C62 N14 C23 C31 0.0(15) . . . . ?
 C62 C27 C49 C31 1.4(15) . . . . ?
 C63 C33 C47 N9 0.6(15) . . . . ?
 C63 C33 C47 C15 -178.0(11) . . . . ?
 C64 N16 C72 C90 -1.3(18) . . . . ?
 C67 N11 C34 C16 178.5(9) . . . . ?
 C67 N11 C34 C48 -0.1(14) . . . . ?
 C67 C66 C75 C48 0(2) . . . . ?
 C69 N8 C33 C47 177.2(9) . . . . ?
 C69 N8 C33 C63 2.3(16) . . . . ?
 C69 C83 C85 C63 0(2) . . . . ?
 C71 C73 C74 N12 0(2) . . . . ?
 C72 N16 C64 C53 -179.8(9) . . . . ?
 C72 N16 C64 C89 3.5(17) . . . . ?
 C74 N12 C44 C25 -178.7(9) . . . . ?
 C74 N12 C44 C57 1.3(16) . . . . ?
 C75 C66 C67 N11 1(2) . . . . ?
 C76 C41 C43 N6 -3(4) . . . . ?
 C76 C41 C43 C24 176(3) . . . . ?
 C76 C77 C79 C78 8(4) . . . . ?
 C78 N13 C41 C43 176(2) . . . . ?
 C78 N13 C41 C76 -11(4) . . . . ?
 C81 N15 C70 C59 174.8(16) . . . . ?
 C81 N15 C70 C21 0.0 . . . . ?
 N15 C81 C42 C51 0.0 . . . . ?
 N15 C70 C21 C51 0.0 . . . . ?
 C70 C21 C51 C42 0.0 . . . . ?
 C21 C51 C42 C81 0.0 . . . . ?
 C42 C81 N15 C70 0.0 . . . . ?
 C82 N17 C84 C86 -2(2) . . . . ?
 C82 C46 C52 C45 176.2(9) . . . . ?
 C84 N17 C82 C46 -178.2(11) . . . . ?
 C84 N17 C82 C87 4(2) . . . . ?
 C86 C80 C87 C82 0(2) . . . . ?
 C87 C80 C86 C84 3(3) . . . . ?
 C89 C88 C90 C72 0(2) . . . . ?
 C90 C88 C89 C64 3(2) . . . . ?
 C24A C37 C35A C59A 2(3) . . . . ?
 C24A C43A N6A C59A -1(5) . . . . ?
 C24A C43A C41A N13A -21(4) . . . . ?
 C24A C43A C41A C76A 154(3) . . . . ?
 C43A N6A C59A C35A 5(4) . . . . ?
 C43A N6A C59A C70A -180(3) . . . . ?
 C43A C41A N13A C78A -179(3) . . . . ?
 C43A C41A C76A C77A 177(3) . . . . ?
 N6A C43A C41A N13A 160(3) . . . . ?
 N6A C43A C41A C76A -25(4) . . . . ?
 N6A C59A C35A C37 -5(4) . . . . ?
 N6A C59A C70A N15A 163.4(18) . . . . ?
 N6A C59A C70A C21A -22(3) . . . . ?
 C59A C70A C21A C51A -174.8(17) . . . . ?
 C35A C37 C24A C43A 1(4) . . . . ?
 C35A C59A C70A N15A -21(3) . . . . ?
 C35A C59A C70A C21A 154(2) . . . . ?
 C41A C43A N6A C59A 179(3) . . . . ?
 C41A N13A C78A C79A 0(4) . . . . ?
 N13A C41A C76A C77A -8(4) . . . . ?
 N13A C78A C79A C77A -6(6) . . . . ?
 C76A C41A N13A C78A 7(4) . . . . ?
 C76A C77A C79A C78A 4(5) . . . . ?
 C79A C77A C76A C41A 3(4) . . . . ?
 C81A N15A C70A C59A 175.3(16) . . . . ?
 C81A N15A C70A C21A 0.0 . . . . ?
 N15A C81A C42A C51A 0.0 . . . . ?
 N15A C70A C21A C51A 0.0 . . . . ?
 C70A C59A C35A C37 179.4(19) . . . . ?
 C70A C21A C51A C42A 0.0 . . . . ?
 C21A C51A C42A C81A 0.0 . . . . ?
 C42A C81A N15A C70A 0.0 . . . . ?

_smtbx_masks_void_probe_radius     1.2
_smtbx_masks_void_truncation_radius  1.2
_shelx_res_file
;
TITL SAVE_a.res in C2/c
    save_a_sq.res
    created by SHELXL-2018/3 at 19:06:43 on 22-Nov-2022
REM Old TITL SAVE in C2/c
REM SHELXT solution in C2/c
REM R1 0.149, Rweak 0.005, Alpha 0.100, Orientation as input
REM Formula found by SHELXT: C184 N61 O38 Th6
CELL 0.71073 31.74 25.0234 26.3104 90 91.752 90
ZERR 4 0.0014 0.001 0.0011 0 0.002 0
LATT 7
SYMM -X,+Y,0.5-Z
SFAC C H N O Th
UNIT 708 556 132 184 24
RIGU N6 C24 C41 C43 C59 C76 C81 N15 C70 C21 C51 C42 N13 C77 C78 C79 C35 C37
RIGU N6 N13 C24 C35 C37 C41 C43 C59 C76 C77 C78 C79 C70 C21 C24A C43A N6A =
 C59A C35A C41A N13A C78A C77A C76A C79A C21A C81 N15 C51 C42 C81A N15A C70A =
 C51A C42A C3
ISOR 0.01 0.02 N6 C24 C35 C43 C59 C70 C21 C24A C43A N6A C59A C35A C76A C70A =
 C21A C81 N15 C51 C42 C81A C51A C42A N13 C41 C76 C77 C78 C79 C41A N13A C78A =
 C77A C79A
SADI Th1 H3a Th1 H3b
ISOR 0.01 0.02 C84 C86 C80 C87
RIGU C84 C86 C80 C87 C82 N17

L.S. 5 0 174
PLAN  36
TEMP 0
CONF
MORE -1
BOND $H
ABIN
fmap 2
acta
OMIT -3 50
REM <olex2.extras>
REM <HklSrc "%.\\save_a_sq.hkl">
REM </olex2.extras>

WGHT    0.053700
FVAR       0.05031   0.49638
TH1   5    0.588458    0.354403    0.250374    11.00000    0.01948    0.02819 =
         0.02912   -0.00073    0.00156    0.00055
TH2   5    0.501610    0.274252    0.323392    11.00000    0.02280    0.02829 =
         0.03199    0.00421    0.00133    0.00030
TH3   5    0.501501    0.432886    0.324862    11.00000    0.02146    0.02749 =
         0.03041   -0.00176    0.00277    0.00004
PART 1
O1    4    0.548992    0.265680    0.252199    10.50000    0.02539    0.02672 =
         0.02937    0.00603   -0.00830   -0.00091
PART 0
O2    4    0.617848    0.416969    0.188430    11.00000    0.03061    0.04810 =
         0.05049    0.01249    0.00661   -0.00982
AFIX   6
O3    4    0.670035    0.352043    0.250991    11.00000    0.02661    0.07114 =
         0.03544   -0.00539    0.00308    0.00001
H3A   2    0.685324    0.354746    0.225101    11.00000   -1.50000
H3B   2    0.686216    0.360990    0.275891    11.00000   -1.50000
AFIX   0
O4    4    0.622567    0.295741    0.316336    11.00000    0.02935    0.05340 =
         0.05278    0.01720   -0.00633    0.00268
PART 1
O5    4    0.548492    0.440794    0.252049    10.50000    0.01671    0.03535 =
         0.03532    0.01160    0.00013    0.00501
PART 0
O6    4    0.573059    0.461821    0.353758    11.00000    0.02378    0.05420 =
         0.05901   -0.02782    0.00077   -0.00803
O7    4    0.502520    0.526079    0.291613    11.00000    0.06392    0.02332 =
         0.04707    0.00017    0.00393   -0.00118
O8    4    0.568928    0.463364    0.144183    11.00000    0.02101    0.05434 =
         0.04696    0.01269    0.00338   -0.00343
O9    4    0.618592    0.291445    0.187758    11.00000    0.02624    0.05441 =
         0.05088   -0.02181    0.00695    0.00411
O10   4    0.504344    0.503107    0.399815    11.00000    0.03837    0.04453 =
         0.05504   -0.01448    0.01381   -0.00530
AFIX   3
H10A  2    0.518354    0.529897    0.407925    11.00000   -1.50000
H10B  2    0.478954    0.503037    0.408015    11.00000   -1.50000
AFIX   0
O11   4    0.500634    0.397342    0.417956    11.00000    0.05495    0.04342 =
         0.03946    0.00262   -0.00280   -0.00506
AFIX   3
H11A  2    0.507864    0.364362    0.418566    11.00000   -1.50000
H11B  2    0.519914    0.413032    0.435886    11.00000   -1.50000
AFIX   0
O12   4    0.622268    0.419358    0.310783    11.00000    0.03439    0.05641 =
         0.06094   -0.02669    0.00484   -0.00881
O13   4    0.500468    0.180906    0.292978    11.00000    0.06449    0.03933 =
         0.05055    0.00556   -0.00399   -0.00193
O14   4    0.568679    0.244788    0.146066    11.00000    0.02324    0.07208 =
         0.07255   -0.02614    0.01237   -0.00177
O15   4    0.573745    0.243917    0.350546    11.00000    0.02795    0.06142 =
         0.08213    0.03524   -0.01021   -0.00248
PART 1
O16   4    0.549870    0.354202    0.332689    10.50000    0.03169    0.02650 =
         0.02735    0.00354    0.00779    0.00760
PART 0
O17   4    0.504966    0.205310    0.402888    11.00000    0.05130    0.04793 =
         0.04670    0.01291   -0.00508    0.00107
O18   4    0.509640    0.291623    0.419876    11.00000    0.10913    0.04087 =
         0.03713    0.00750   -0.00662    0.00812
PART 1
O19   4    0.454774    0.353319    0.336571    10.50000    0.02654    0.02807 =
         0.02797   -0.00045    0.00760   -0.00988
PART 0
N1    3    0.705905    0.545788    0.419208    11.00000    0.03604    0.04445 =
         0.04703   -0.00596   -0.00071   -0.01040
N2    3    0.705590    0.535490    0.082671    11.00000    0.03672    0.04469 =
         0.04616    0.00471    0.00469   -0.00478
N3    3    0.620851    0.582507    0.002634    11.00000    0.04938    0.06507 =
         0.03921    0.01577   -0.00239   -0.00266
N4    3    0.769711    0.463058    0.173206    11.00000    0.04105    0.07459 =
         0.05952    0.00895   -0.00703   -0.00216
N5    3    0.500000    0.720265    0.250000    10.50000    0.06457    0.03734 =
         0.04608    0.00000    0.00433    0.00000
PART 1
N6    3    0.695384    0.187963    0.056716    21.00000    0.04177    0.04986 =
         0.05024   -0.00600    0.00885    0.01331
PART 0
N7    3    0.543038    0.699534    0.376514    11.00000    0.05208    0.05762 =
         0.05307   -0.01776   -0.00518   -0.00923
N8    3    0.769011    0.286624    0.394195    11.00000    0.03559    0.07475 =
         0.10295    0.01280   -0.00386   -0.00651
N9    3    0.703895    0.180883    0.440420    11.00000    0.03718    0.04946 =
         0.05535    0.00853    0.00002    0.01130
N10   3    0.549937    0.206436    0.587990    11.00000    0.05950    0.07606 =
         0.04708    0.01052    0.00100    0.01451
N11   3    0.773606    0.473173    0.339845    11.00000    0.03914    0.07758 =
         0.05339   -0.01336    0.00640   -0.00728
N12   3    0.616347    0.093492    0.461334    11.00000    0.05903    0.04813 =
         0.11387    0.02517    0.00013   -0.00392
PART 1
N13   3    0.600193    0.119246    0.012980    21.00000    0.06136    0.05147 =
         0.07747   -0.00960   -0.00091    0.00464
PART 0
N14   3    0.617515    0.594256    0.487473    11.00000    0.05956    0.05853 =
         0.05569   -0.01889    0.00483   -0.00506
N16   3    0.557820    0.349991    0.597746    11.00000    0.07276    0.09343 =
         0.08776    0.00151   -0.00061   -0.02009
N17   3    0.516057    0.075320    0.548940    11.00000    0.13154    0.07076 =
         0.10997    0.03163   -0.01372   -0.00251
C1    1    0.500000    0.548873    0.250000    10.50000    0.04798    0.03323 =
         0.05125    0.00000    0.00222    0.00000
C2    1    0.606163    0.451745    0.156157    11.00000    0.02322    0.03083 =
         0.03896    0.00115    0.00287   -0.00771
C3    1    0.605592    0.258246    0.155363    11.00000    0.03515    0.04171 =
         0.04364   -0.00836    0.00882   -0.00239
C4    1    0.681635    0.478923    0.150500    11.00000    0.03359    0.04384 =
         0.03398    0.00883    0.00888   -0.00505
AFIX  43
H4    2    0.687880    0.459777    0.180076    11.00000   -1.20000
AFIX   0
C5    1    0.609907    0.452940    0.342280    11.00000    0.02693    0.04984 =
         0.04791   -0.01467    0.00185   -0.00503
C6    1    0.610527    0.259377    0.346068    11.00000    0.03671    0.03999 =
         0.04141    0.00298    0.00107    0.00551
C7    1    0.643447    0.231129    0.378507    11.00000    0.03349    0.04122 =
         0.06002    0.00362    0.00099    0.00831
C8    1    0.500000    0.159267    0.250000    10.50000    0.05892    0.04450 =
         0.06331    0.00000   -0.01225    0.00000
AFIX  43
H8    2    0.500002    0.122101    0.250001    10.50000   -1.20000
AFIX   0
C9    1    0.640992    0.481145    0.130199    11.00000    0.02684    0.04418 =
         0.03084    0.00104    0.00699    0.00102
C10   1    0.500000    0.608263    0.250000    10.50000    0.04993    0.03932 =
         0.03671    0.00000    0.00180    0.00000
C11   1    0.643966    0.486812    0.368424    11.00000    0.02838    0.03605 =
         0.05401   -0.01347    0.00016   -0.01258
C12   1    0.514654    0.636264    0.292018    11.00000    0.06231    0.04260 =
         0.04494   -0.01005   -0.00527    0.00246
AFIX  43
H12   2    0.524180    0.618343    0.321127    11.00000   -1.20000
AFIX   0
C13   1    0.685170    0.485491    0.352911    11.00000    0.03717    0.04974 =
         0.04044   -0.01255    0.00638   -0.00260
AFIX  43
H13   2    0.692609    0.464570    0.325382    11.00000   -1.20000
AFIX   0
C14   1    0.633732    0.517327    0.409068    11.00000    0.03650    0.05056 =
         0.04246   -0.01552   -0.00176   -0.00717
AFIX  43
H14   2    0.606204    0.518277    0.420170    11.00000   -1.20000
AFIX   0
C15   1    0.684816    0.249304    0.380561    11.00000    0.03376    0.04428 =
         0.04465   -0.00562   -0.00593    0.00798
AFIX  43
H15   2    0.692713    0.278137    0.360685    11.00000   -1.20000
AFIX   0
C16   1    0.715060    0.515720    0.378948    11.00000    0.03282    0.05017 =
         0.04657   -0.00568   -0.00585   -0.01118
C17   1    0.633288    0.510748    0.087003    11.00000    0.03298    0.04228 =
         0.03979    0.00309    0.00121    0.00644
AFIX  43
H17   2    0.606028    0.513208    0.073212    11.00000   -1.20000
AFIX   0
C18   1    0.633225    0.188822    0.408907    11.00000    0.02344    0.04311 =
         0.06320    0.01261   -0.00361   -0.00035
AFIX  43
H18   2    0.605404    0.177335    0.410052    11.00000   -1.20000
AFIX   0
C19   1    0.512123    0.242403    0.433289    11.00000    0.05736    0.05164 =
         0.04635    0.01866    0.00502    0.01377
C20   1    0.665807    0.547558    0.434069    11.00000    0.04304    0.03160 =
         0.04361   -0.00439   -0.00635   -0.00650
C22   1    0.659765    0.569497    0.017319    11.00000    0.03957    0.04617 =
         0.04137    0.00821    0.00052   -0.00617
C23   1    0.608410    0.621919    0.528493    11.00000    0.06443    0.07001 =
         0.06004   -0.03040    0.01441   -0.00259
AFIX  43
H23   2    0.580479    0.631287    0.533438    11.00000   -1.20000
AFIX   0
PART 1
C24   1    0.623720    0.197360    0.083996    21.00000    0.03372    0.03131 =
         0.03351    0.00104    0.01142   -0.00039
AFIX  43
H24   2    0.595135    0.189764    0.079904    21.00000   -1.20000
AFIX   0
PART 0
C25   1    0.663913    0.163478    0.437565    11.00000    0.03512    0.05050 =
         0.05593    0.00821    0.00311    0.01090
C26   1    0.694565    0.583674   -0.010996    11.00000    0.05134    0.05147 =
         0.05325    0.01551    0.00518   -0.01928
AFIX  43
H26   2    0.721603    0.572910   -0.000961    11.00000   -1.20000
AFIX   0
C27   1    0.689520    0.593948    0.513576    11.00000    0.08230    0.06277 =
         0.05621   -0.00885   -0.01100   -0.02616
AFIX  43
H27   2    0.717111    0.583505    0.507965    11.00000   -1.20000
AFIX   0
C28   1    0.615692    0.612827   -0.039758    11.00000    0.06876    0.06786 =
         0.04654    0.00390   -0.01861    0.00095
AFIX  43
H28   2    0.588499    0.623417   -0.049297    11.00000   -1.20000
AFIX   0
C29   1    0.648427    0.629003   -0.069737    11.00000    0.07848    0.06104 =
         0.04616    0.01739   -0.01166   -0.01950
AFIX  43
H29   2    0.643536    0.649126   -0.099044    11.00000   -1.20000
AFIX   0
C30   1    0.713004    0.506374    0.125134    11.00000    0.03136    0.05274 =
         0.04272    0.00765    0.00324   -0.01059
C31   1    0.638771    0.637539    0.564436    11.00000    0.10948    0.07659 =
         0.05738   -0.02176    0.03519   -0.01409
AFIX  43
H31   2    0.631403    0.656835    0.593038    11.00000   -1.20000
AFIX   0
C32   1    0.514953    0.692354    0.290114    11.00000    0.06024    0.03857 =
         0.04413   -0.00554    0.00951   -0.00624
C33   1    0.758782    0.241105    0.417805    11.00000    0.02762    0.06819 =
         0.07012    0.01151   -0.00519    0.00396
C34   1    0.760192    0.516203    0.364618    11.00000    0.03817    0.05518 =
         0.04691   -0.00060   -0.00613   -0.00822
PART 1
C35   1    0.680402    0.246354    0.124373    21.00000    0.03479    0.04026 =
         0.03854   -0.00250    0.00312   -0.00066
AFIX  43
H35   2    0.690498    0.272306    0.146926    21.00000   -1.20000
AFIX   0
PART 0
C36   1    0.665902    0.536872    0.063989    11.00000    0.03412    0.04375 =
         0.03789    0.00970    0.00763   -0.00275
C37   1    0.639353    0.232608    0.123242    11.00000    0.03476    0.04242 =
         0.05534   -0.01171    0.00858    0.00049
C38   1    0.758003    0.505869    0.144509    11.00000    0.02458    0.06560 =
         0.04178    0.00374    0.00102   -0.00875
C39   1    0.536849    0.270098    0.521062    11.00000    0.05652    0.05723 =
         0.04797    0.01637    0.01057    0.01162
AFIX  43
H39   2    0.536459    0.305635    0.510711    11.00000   -1.20000
AFIX   0
C40   1    0.687731    0.614317   -0.054606    11.00000    0.07942    0.06936 =
         0.05075    0.01907    0.00926   -0.02780
AFIX  43
H40   2    0.710560    0.624808   -0.073566    11.00000   -1.20000
AFIX   0
PART 1
C41   1    0.641243    0.135362    0.009087    21.00000    0.05909    0.05095 =
         0.05561   -0.00573    0.00402    0.00701
C43   1    0.653554    0.174928    0.052130    21.00000    0.04195    0.04587 =
         0.04663   -0.00508    0.01313    0.00894
PART 0
C44   1    0.655039    0.116297    0.468967    11.00000    0.05215    0.05405 =
         0.05850    0.01810   -0.00601    0.01208
C45   1    0.524504    0.231192    0.487791    11.00000    0.05714    0.06251 =
         0.04049    0.02053    0.01006    0.01164
C46   1    0.536691    0.168172    0.555361    11.00000    0.08067    0.05982 =
         0.04834    0.01975    0.00744    0.01552
C47   1    0.714323    0.224164    0.412474    11.00000    0.02661    0.05868 =
         0.04121    0.00269   -0.01158    0.00714
C48   1    0.785823    0.559370    0.375636    11.00000    0.04120    0.06585 =
         0.09011   -0.01507    0.01179   -0.01573
AFIX  43
H48   2    0.775505    0.588419    0.393458    11.00000   -1.20000
AFIX   0
C49   1    0.679495    0.624018    0.556916    11.00000    0.12292    0.05170 =
         0.03705   -0.01806   -0.01539   -0.02724
AFIX  43
H49   2    0.700605    0.634473    0.580113    11.00000   -1.20000
AFIX   0
C50   1    0.532132    0.724629    0.333732    11.00000    0.05831    0.04255 =
         0.06282   -0.00806    0.00710   -0.00566
C52   1    0.523460    0.177996    0.503798    11.00000    0.07588    0.05925 =
         0.05396    0.01410   -0.00682    0.01278
AFIX  43
H52   2    0.514659    0.150544    0.482140    11.00000   -1.20000
AFIX   0
C53   1    0.550012    0.257306    0.570267    11.00000    0.06495    0.06270 =
         0.03728    0.00954    0.00196    0.01345
C54   1    0.809454    0.462249    0.190736    11.00000    0.04528    0.08597 =
         0.07245    0.01534   -0.01562    0.00322
AFIX  43
H54   2    0.818241    0.432919    0.210008    11.00000   -1.20000
AFIX   0
C55   1    0.560793    0.783667    0.414427    11.00000    0.08543    0.06780 =
         0.08926   -0.03963   -0.00905   -0.01766
AFIX  43
H55   2    0.570469    0.802761    0.442775    11.00000   -1.20000
AFIX   0
C56   1    0.549835    0.810316    0.369660    11.00000    0.10945    0.04520 =
         0.09861   -0.01455   -0.01266   -0.01055
AFIX  43
H56   2    0.552808    0.847154    0.366761    11.00000   -1.20000
AFIX   0
C57   1    0.683197    0.095506    0.504088    11.00000    0.07027    0.08589 =
         0.08191    0.02867   -0.00590   -0.00189
AFIX  43
H57   2    0.709523    0.111302    0.509063    11.00000   -1.20000
AFIX   0
C58   1    0.557227    0.727915    0.416756    11.00000    0.07664    0.07346 =
         0.06269   -0.00863   -0.00781   -0.01920
AFIX  43
H58   2    0.564838    0.710263    0.446758    11.00000   -1.20000
AFIX   0
PART 1
C59   1    0.706905    0.221764    0.092076    21.00000    0.04427    0.04733 =
         0.04328    0.00228    0.01590    0.00097
PART 0
C60   1    0.785352    0.546833    0.132494    11.00000    0.04439    0.11174 =
         0.06798    0.03337   -0.00532   -0.02557
AFIX  43
H60   2    0.776661    0.574939    0.111557    11.00000   -1.20000
AFIX   0
C61   1    0.838316    0.501727    0.182307    11.00000    0.03090    0.14888 =
         0.08745    0.01238   -0.01725   -0.01577
AFIX  43
H61   2    0.865569    0.499771    0.196199    11.00000   -1.20000
AFIX   0
C62   1    0.657214    0.580515    0.479811    11.00000    0.05112    0.04148 =
         0.02938   -0.00515   -0.00653   -0.00679
C63   1    0.787887    0.215039    0.448264    11.00000    0.04081    0.11050 =
         0.16115    0.06008   -0.03301   -0.00074
AFIX  43
H63   2    0.779827    0.184058    0.464901    11.00000   -1.20000
AFIX   0
C64   1    0.564769    0.297683    0.608185    11.00000    0.05181    0.08416 =
         0.05697   -0.00767    0.00231    0.00715
C65   1    0.534586    0.780207    0.330305    11.00000    0.07906    0.03601 =
         0.08194   -0.01278    0.00276   -0.01387
AFIX  43
H65   2    0.525568    0.796997    0.300372    11.00000   -1.20000
AFIX   0
C66   1    0.841232    0.515103    0.334389    11.00000    0.03200    0.14641 =
         0.10095   -0.00650    0.01118   -0.02831
AFIX  43
H66   2    0.868801    0.513960    0.323444    11.00000   -1.20000
AFIX   0
C67   1    0.814561    0.473371    0.325319    11.00000    0.04282    0.12101 =
         0.07553   -0.02830    0.01751   -0.01109
AFIX  43
H67   2    0.824690    0.443585    0.308437    11.00000   -1.20000
AFIX   0
C68   1    0.825596    0.544439    0.152542    11.00000    0.04314    0.15644 =
         0.11383    0.05024   -0.02067   -0.02836
AFIX  43
H68   2    0.844494    0.571822    0.146037    11.00000   -1.20000
AFIX   0
C69   1    0.809374    0.302841    0.401233    11.00000    0.04443    0.10252 =
         0.12357    0.01723   -0.00660   -0.01265
AFIX  43
H69   2    0.817377    0.333710    0.384371    11.00000   -1.20000
AFIX   0
C71   1    0.672514    0.050733    0.532404    11.00000    0.10547    0.08450 =
         0.10072    0.05211   -0.01017    0.00105
AFIX  43
H71   2    0.691956    0.036137    0.555640    11.00000   -1.20000
AFIX   0
C72   1    0.571493    0.385681    0.632334    11.00000    0.07700    0.10291 =
         0.10157   -0.01561   -0.00180   -0.02338
AFIX  43
H72   2    0.567411    0.421758    0.625266    11.00000   -1.20000
AFIX   0
C73   1    0.634684    0.028958    0.526239    11.00000    0.12468    0.07664 =
         0.09889    0.03385   -0.00152   -0.01298
AFIX  43
H73   2    0.626863   -0.000332    0.545559    11.00000   -1.20000
AFIX   0
C74   1    0.607341    0.050771    0.490582    11.00000    0.08329    0.06726 =
         0.14604    0.04128    0.00613   -0.00507
AFIX  43
H74   2    0.580881    0.035173    0.486228    11.00000   -1.20000
AFIX   0
C75   1    0.826689    0.559150    0.360100    11.00000    0.05548    0.09460 =
         0.13289   -0.02036    0.02335   -0.03617
AFIX  43
H75   2    0.844292    0.588185    0.366780    11.00000   -1.20000
AFIX   0
PART 1
C76   1    0.671927    0.118926   -0.021628    21.00000    0.08177    0.08498 =
         0.07447   -0.02016    0.02290   -0.00507
AFIX  43
H76   2    0.700334    0.125298   -0.014307    21.00000   -1.20000
AFIX   0
C77   1    0.657098    0.090087   -0.067706    21.00000    0.08807    0.09197 =
         0.08894   -0.02837    0.01415   -0.00322
AFIX  43
H77   2    0.673868    0.083939   -0.095483    21.00000   -1.20000
AFIX   0
C78   1    0.587835    0.087634   -0.025334    21.00000    0.08040    0.07936 =
         0.08315   -0.01577    0.00193   -0.00115
AFIX  43
H78   2    0.560400    0.074544   -0.026255    21.00000   -1.20000
AFIX   0
C79   1    0.615489    0.073025   -0.065382    21.00000    0.08824    0.08348 =
         0.07943   -0.01323    0.00631   -0.00189
AFIX  43
H79   2    0.604942    0.050919   -0.091181    21.00000   -1.20000
AFIX   0
PART 0
C80   1    0.549131    0.051952    0.644832    11.00000    0.17312    0.11556 =
         0.12348    0.03578   -0.02853    0.00368
AFIX  43
H80   2    0.561087    0.044312    0.676717    11.00000   -1.20000
AFIX  66
PART 1
C81   1    0.808861    0.281947    0.137728    21.00000    0.05990    0.09746 =
         0.09023   -0.01313    0.00719   -0.00507
AFIX  43
H81   2    0.818246    0.306502    0.162073    21.00000   -1.20000
AFIX  65
N15   3    0.766011    0.271617    0.131163    21.00000    0.05926    0.08067 =
         0.08789   -0.01449    0.00087   -0.00312
C70   1    0.751986    0.234916    0.094776    21.00000    0.04993    0.06132 =
         0.06729   -0.00269    0.01245    0.00230
C21   1    0.780810    0.208544    0.064953    21.00000    0.06136    0.08280 =
         0.08727   -0.01425    0.02291    0.00373
AFIX  43
H21   2    0.771426    0.183989    0.040608    21.00000   -1.20000
AFIX  65
C51   1    0.823661    0.218873    0.071517    21.00000    0.06995    0.10450 =
         0.11504   -0.01591    0.02079   -0.00223
AFIX  43
H51   2    0.842947    0.201229    0.051564    21.00000   -1.20000
AFIX  65
C42   1    0.837687    0.255574    0.107904    21.00000    0.07103    0.10399 =
         0.10771   -0.01160    0.01471    0.00091
AFIX  43
H42   2    0.866357    0.262485    0.112296    21.00000   -1.20000
AFIX   0
PART 0
C82   1    0.534151    0.112879    0.577189    11.00000    0.09404    0.07462 =
         0.06479    0.01891    0.00358    0.02468
C83   1    0.838907    0.278375    0.430371    11.00000    0.02340    0.13025 =
         0.15979    0.02507   -0.01760   -0.00202
AFIX  43
H83   2    0.865969    0.292504    0.433380    11.00000   -1.20000
AFIX   0
C84   1    0.512721    0.025191    0.569463    11.00000    0.13325    0.09258 =
         0.12203    0.02867   -0.01318   -0.01090
AFIX  43
H84   2    0.499354   -0.001739    0.550705    11.00000   -1.20000
AFIX   0
C85   1    0.829173    0.233285    0.455223    11.00000    0.04775    0.13497 =
         0.15013    0.04486   -0.03244    0.00167
AFIX  43
H85   2    0.848827    0.215322    0.475846    11.00000   -1.20000
AFIX   0
C86   1    0.529047    0.014095    0.617913    11.00000    0.14827    0.11065 =
         0.13304    0.03518   -0.01075   -0.00670
AFIX  43
H86   2    0.525953   -0.019882    0.631628    11.00000   -1.20000
AFIX   0
C87   1    0.552020    0.105271    0.623542    11.00000    0.15401    0.10285 =
         0.09815    0.03413   -0.02982    0.00751
AFIX  43
H87   2    0.565599    0.132857    0.641159    11.00000   -1.20000
AFIX   0
C88   1    0.597266    0.317023    0.688401    11.00000    0.13116    0.14135 =
         0.07097   -0.00053   -0.01535    0.03587
AFIX  43
H88   2    0.610644    0.305952    0.718531    11.00000   -1.20000
AFIX   0
C89   1    0.582883    0.281103    0.653233    11.00000    0.10506    0.11988 =
         0.04395   -0.01966   -0.00979    0.02543
AFIX  43
H89   2    0.585407    0.244732    0.659929    11.00000   -1.20000
AFIX   0
C90   1    0.591107    0.372135    0.677435    11.00000    0.07591    0.16685 =
         0.07801   -0.02919   -0.01433    0.01721
AFIX  43
H90   2    0.600195    0.398288    0.700367    11.00000   -1.20000
AFIX   0

O20   4    0.727115    0.361243    0.175622    11.00000    0.06862    0.07451 =
         0.08777    0.00350    0.03565    0.00340
AFIX   3
H20A  2    0.741555    0.386784    0.163882    11.00000   -1.50000
H20B  2    0.738575    0.333214    0.164132    11.00000   -1.50000
AFIX   0

O21   4    0.734319    0.366948    0.323705    11.00000    0.09272    0.07553 =
         0.09142   -0.00712   -0.03333    0.00648
AFIX   3
H21B  2    0.749839    0.343868    0.338975    11.00000   -1.50000
H21C  2    0.742469    0.398908    0.328715    11.00000   -1.50000
AFIX   0

O22   4    0.544455    0.595968    0.421015    11.00000    0.12434    0.04926 =
         0.12758   -0.00029   -0.06166   -0.01566
AFIX   3
H22A  2    0.559795    0.590599    0.447565    11.00000   -1.50000
H22B  2    0.546915    0.628289    0.411635    11.00000   -1.50000
AFIX   0

O23   4    0.531898    0.437167    0.512805    11.00000    0.09073    0.18545 =
         0.08610   -0.02354    0.00880    0.03989
AFIX   3
H23A  2    0.507168    0.450247    0.514315    11.00000   -1.50000
H23B  2    0.538588    0.413027    0.537635    11.00000   -1.50000
AFIX   0

PART 2
C24A  1    0.633140    0.203564    0.081222   -21.00000    0.04784    0.04296 =
         0.05249   -0.00923    0.00133    0.00287
AFIX  43
H24A  2    0.605618    0.198557    0.069006   -21.00000   -1.20000
AFIX   0
C43A  1    0.665767    0.180270    0.054588   -21.00000    0.05406    0.04841 =
         0.05245   -0.00542    0.00666    0.00721
N6A   3    0.705323    0.187584    0.069843   -21.00000    0.05277    0.05682 =
         0.05186   -0.00936    0.00836    0.00965
C59A  1    0.714968    0.218268    0.110906   -21.00000    0.04369    0.04999 =
         0.04312   -0.00004    0.01307    0.00196
C35A  1    0.683886    0.239933    0.140290   -21.00000    0.03672    0.04115 =
         0.03548    0.00441    0.00801   -0.00251
AFIX  43
H35A  2    0.690755    0.258605    0.169962   -21.00000   -1.20000
AFIX   0
C41A  1    0.655088    0.148358    0.009693   -21.00000    0.06373    0.04602 =
         0.05791   -0.00512   -0.00197    0.01588
N13A  3    0.617753    0.127586    0.001494   -21.00000    0.07300    0.04968 =
         0.06920   -0.00839   -0.00728    0.00871
C78A  1    0.608504    0.096930   -0.040366   -21.00000    0.09861    0.07238 =
         0.08078   -0.01549   -0.00818   -0.00011
AFIX  43
H78A  2    0.581765    0.082421   -0.045769   -21.00000   -1.20000
AFIX   0
C77A  1    0.679793    0.112472   -0.070809   -21.00000    0.12118    0.12544 =
         0.10316   -0.03079    0.01699    0.00225
AFIX  43
H77A  2    0.699459    0.106785   -0.095732   -21.00000   -1.20000
AFIX   0
C76A  1    0.686713    0.144828   -0.027357   -21.00000    0.10138    0.10440 =
         0.08030   -0.01361    0.02450    0.00580
AFIX  43
H76A  2    0.711796    0.163719   -0.022986   -21.00000   -1.20000
AFIX   0
C79A  1    0.637198    0.088927   -0.071335   -21.00000    0.11307    0.11068 =
         0.10536   -0.01650    0.00786    0.00931
AFIX  43
H79A  2    0.630801    0.065320   -0.097760   -21.00000   -1.20000
AFIX  66
C81A  1    0.813265    0.268752    0.170170   -21.00000    0.05873    0.09019 =
         0.10639   -0.01670   -0.00245    0.00066
AFIX  43
H81A  2    0.821422    0.296505    0.191824   -21.00000   -1.20000
AFIX  65
N15A  3    0.771321    0.263702    0.154128   -21.00000    0.04285    0.11412 =
         0.15987   -0.06695   -0.00042    0.00252
C70A  1    0.759130    0.222221    0.121764   -21.00000    0.04616    0.05929 =
         0.05786   -0.00385    0.01636    0.00266
C21A  1    0.788882    0.185790    0.105441   -21.00000    0.05385    0.07092 =
         0.08616   -0.01523    0.01072    0.00896
AFIX  43
H21A  2    0.780725    0.158037    0.083787   -21.00000   -1.20000
AFIX  65
C51A  1    0.830826    0.190839    0.121482   -21.00000    0.06319    0.09950 =
         0.10428   -0.02503    0.00214    0.00470
AFIX  43
H51A  2    0.850732    0.166464    0.110561   -21.00000   -1.20000
AFIX  65
C42A  1    0.843018    0.232320    0.153847   -21.00000    0.06069    0.08405 =
         0.09653   -0.01223    0.00514    0.00455
AFIX  43
H42A  2    0.871081    0.235698    0.164579   -21.00000   -1.20000
AFIX   0
O16A  4    0.537204    0.352744    0.312873    10.50000    0.02185    0.04562 =
         0.02331    0.00711    0.00085   -0.00461
O1A   4    0.536722    0.289815    0.248607    10.50000    0.03010    0.02634 =
         0.03910    0.01105    0.01163    0.00771
O19A  4    0.465104    0.354016    0.309127    10.50000    0.01131    0.03362 =
         0.04882    0.00374   -0.00482    0.00169
O5A   4    0.535608    0.418521    0.248969    10.50000    0.03300    0.01982 =
         0.02946    0.00498    0.00982    0.00516
HKLF 4


REM  SAVE_a.res in C2/c
REM wR2 = 0.1220, GooF = S = 1.004, Restrained GooF = 0.999 for all data
REM R1 = 0.0440 for 12288 Fo > 4sig(Fo) and 0.0765 for all 18384 data
REM 1351 parameters refined using 550 restraints

END

WGHT      0.0537      0.0000

REM Highest difference peak  0.997,  deepest hole -1.732,  1-sigma level  0.146
Q1    1   0.5585  0.0788  0.0460  11.00000  0.05    1.00
Q2    1   0.5000  0.2681  0.2500  10.50000  0.05    0.84
Q3    1   0.5859  0.3023  0.2106  11.00000  0.05    0.81
Q4    1   0.4459  0.3572  0.2939  11.00000  0.05    0.79
Q5    1   0.5867  0.4018  0.2085  11.00000  0.05    0.76
Q6    1   0.5083  0.3556  0.2514  11.00000  0.05    0.75
Q7    1   0.4999  0.4784  0.2812  11.00000  0.05    0.75
Q8    1   0.5900  0.6423 -0.1000  11.00000  0.05    0.71
Q9    1   0.5202  0.4001  0.2218  11.00000  0.05    0.71
Q10   1   0.5885  0.3993  0.2960  11.00000  0.05    0.70
Q11   1   0.5000  0.4383  0.2500  10.50000  0.05    0.70
Q12   1   0.4252  0.3580  0.3161  11.00000  0.05    0.69
Q13   1   0.5580  0.4798  0.2384  11.00000  0.05    0.68
Q14   1   0.4348  0.3485  0.3624  11.00000  0.05    0.66
Q15   1   0.5078  0.4791  0.3710  11.00000  0.05    0.64
Q16   1   0.4971  0.3233  0.2809  11.00000  0.05    0.64
Q17   1   0.5559  0.3571  0.3002  11.00000  0.05    0.64
Q18   1   0.4996  0.3570  0.4513  11.00000  0.05    0.61
Q19   1   0.6217  0.2969  0.2399  11.00000  0.05    0.59
Q20   1   0.4663  0.3184  0.3110  11.00000  0.05    0.59
Q21   1   0.5494  0.4349  0.3637  11.00000  0.05    0.59
Q22   1   0.6211  0.4016  0.2324  11.00000  0.05    0.58
Q23   1   0.5614  0.3459  0.3767  11.00000  0.05    0.58
Q24   1   0.5849  0.6438  0.6064  11.00000  0.05    0.56
Q25   1   0.5650  0.2778  0.1803  11.00000  0.05    0.56
Q26   1   0.5787  0.2582  0.2492  11.00000  0.05    0.55
Q27   1   0.5024  0.3215  0.3675  11.00000  0.05    0.55
Q28   1   0.5406  0.4398  0.1292  11.00000  0.05    0.55
Q29   1   0.5975  0.3590  0.3203  11.00000  0.05    0.55
Q30   1   0.5566  0.2775  0.3621  11.00000  0.05    0.54
Q31   1   0.5403  0.3978  0.2661  11.00000  0.05    0.54
Q32   1   0.4580  0.4714  0.4795  11.00000  0.05    0.54
Q33   1   0.5123  0.2733  0.3933  11.00000  0.05    0.54
Q34   1   0.5397  0.4388  0.2191  11.00000  0.05    0.54
Q35   1   0.6559  0.6396 -0.1253  11.00000  0.05    0.53
Q36   1   0.6750  0.2642  0.3174  11.00000  0.05    0.53
;
_shelx_res_checksum                10009
_shelx_hkl_file
;
   4   0   0 1711.73  174.88
  -4   0   0 1845.32  175.78
  -4   0   0 1657.63  174.78
   4   0   0 1704.53  175.58
   6   0   0 3433.26  367.86
  -6   0   0 3571.64  368.86
  -6   0   0 4103.39  368.06
   6   0   0 3471.25  368.76
   8   0   0 2020.30  207.08
   8   0   0 1972.00  208.28
  -8   0   0 2108.09  208.68
 -10   0   0 5833.42  546.85
 -10   0   0 5765.52  548.95
  10   0   0 5107.19  546.65
  10   0   0 4952.00  547.85
  12   0   0 3732.73  395.96
 -12   0   0 3717.43  396.26
  12   0   0 4020.00  394.66
 -12   0   0 4050.99  394.16
  14   0   0 1764.92  202.78
 -14   0   0 1926.71  203.98
 -14   0   0 2016.20  201.18
  14   0   0 2085.89  201.98
  16   0   0 1799.02  183.28
  16   0   0 1789.82  180.88
 -16   0   0 1633.64  179.58
 -16   0   0 1717.13  183.18
  18   0   0 1696.53  197.88
 -18   0   0 2172.18  200.98
  18   0   0 2113.39  197.38
 -18   0   0 1614.24  194.48
 -20   0   0 1673.83  177.08
 -20   0   0 1671.63  173.08
  20   0   0 1493.25  175.98
  20   0   0 1739.83  174.48
  22   0   0 3503.45  318.37
  22   0   0 2623.34  318.27
 -22   0   0 3261.97  320.87
 -22   0   0 2894.01  315.07
  24   0   0 2419.26  279.87
 -24   0   0 2577.34  275.67
 -24   0   0 3013.60  282.77
  26   0   0 1112.59  139.39
  26   0   0 1545.55  140.49
 -26   0   0 1190.18  140.39
 -26   0   0 1181.78  135.09
  28   0   0  361.26   58.49
 -28   0   0  340.27   48.50
  28   0   0  456.55   53.49
 -28   0   0  345.87   54.09
 -30   0   0  373.36   61.99
 -30   0   0  445.06   57.59
  30   0   0  612.84   71.89
  30   0   0  412.36   59.09
 -32   0   0 1021.70  108.39
 -32   0   0  748.53  109.59
  32   0   0  846.22  108.89
  32   0   0 1203.98  121.39
 -34   0   0 1121.89  124.19
  34   0   0 1353.96  140.29
 -34   0   0  901.01  127.59
  34   0   0 1048.20  127.49
  36   0   0  411.16   67.99
 -36   0   0  436.16   81.39
  38   0   0  192.58   44.80
  40   0   0   -3.40   28.40
   3  -1   0  712.43   71.19
   3  -1   0  727.13   71.99
  -3  -1   0  724.53   70.69
   3   1   0  612.34   70.89
  -3   1   0  726.53   71.09
   3   1   0  664.03   70.89
   5  -1   0   91.89   13.30
  -5  -1   0  103.19   12.70
  -5  -1   0  118.59   12.40
   5  -1   0   99.99   12.40
   5   1   0  103.69   12.60
  -5   1   0  107.29   12.60
  -5   1   0   97.69   13.50
   5   1   0  100.29   12.30
  -7  -1   0  739.23   69.79
   7  -1   0  684.53   69.99
   7  -1   0  629.74   71.19
  -7  -1   0  599.84   70.09
  -7   1   0  778.12   70.39
   7   1   0  625.54   69.49
   7   1   0  612.34   70.09
  -7   1   0  680.43   71.79
   9  -1   0 1932.61  221.88
  -9  -1   0 2405.86  220.58
  -9  -1   0 2161.88  221.48
   9  -1   0 2018.40  220.48
   9   1   0 2140.79  220.38
   9   1   0 2045.70  221.18
  -9   1   0 2359.76  220.88
  -9   1   0 2234.28  222.98
 -11  -1   0 2108.09  209.38
 -11  -1   0 2157.68  211.38
  11  -1   0 1898.91  211.48
  11  -1   0 2036.50  209.78
 -11   1   0 2381.26  210.28
 -11   1   0 1932.21  211.78
  11   1   0 1915.11  209.28
  11   1   0 1933.01  210.48
  13  -1   0 1031.90  105.99
 -13  -1   0 1088.09  105.29
  13  -1   0  877.61  107.19
 -13  -1   0 1077.29  107.69
 -13   1   0  921.01  107.89
  13   1   0 1141.39  106.19
  13   1   0  914.81  106.39
 -13   1   0  928.51  104.99
  15  -1   0  861.31  103.09
 -15  -1   0  992.60  103.39
 -15  -1   0  920.21  100.19
  15  -1   0  973.40  101.59
  15   1   0  975.50  101.29
 -15   1   0  868.11  103.79
 -15   1   0 1065.39  101.49
  15   1   0  898.81  102.49
  17  -1   0  146.79   26.30
 -17  -1   0  143.59   21.10
  17  -1   0  156.98   22.70
 -17  -1   0  133.69   25.00
  17   1   0  180.18   26.20
 -17   1   0  175.28   28.70
  17   1   0  121.59   25.20
 -17   1   0  153.38   22.00
  19  -1   0  404.26   49.30
  19  -1   0  375.56   51.89
 -19  -1   0  398.76   47.70
 -19  -1   0  357.96   49.90
  19   1   0  392.96   50.99
 -19   1   0  417.06   52.99
 -19   1   0  382.76   47.70
  19   1   0  519.85   51.29
  21  -1   0  660.03   81.39
 -21  -1   0  713.93   81.19
  21  -1   0  743.83   79.39
 -21  -1   0  691.53   77.29
 -21   1   0  704.53   82.19
  21   1   0  627.84   80.09
 -21   1   0  604.84   76.59
  21   1   0  776.62   79.79
  23  -1   0  891.71  114.39
  23  -1   0 1282.17  115.19
 -23  -1   0 1086.89  115.19
 -23  -1   0  935.81  109.69
 -23   1   0  955.20  110.49
  23   1   0  930.01  113.89
 -23   1   0 1062.99  116.79
  25  -1   0  500.05   68.69
 -25  -1   0  488.45   66.29
 -25  -1   0  519.55   63.49
  25  -1   0  638.44   67.19
  25   1   0  373.66   64.79
 -25   1   0  567.34   69.39
 -25   1   0  529.35   63.49
  25   1   0  679.83   68.79
 -27  -1   0  151.48   28.90
  27  -1   0  207.68   35.10
 -27  -1   0  154.78   32.10
  27  -1   0  164.38   35.50
  27   1   0  189.58   33.30
 -27   1   0  161.78   29.30
 -27   1   0  160.68   35.00
  27   1   0  168.68   35.20
  29  -1   0  111.99   27.10
 -29  -1   0   98.09   23.80
 -29  -1   0   91.79   26.90
  29  -1   0  116.29   31.80
  29   1   0   92.19   24.70
 -29   1   0   77.69   25.80
 -29   1   0  100.59   25.10
  29   1   0  119.29   31.40
 -31  -1   0  119.59   31.90
 -31  -1   0  136.79   29.80
  31  -1   0  179.18   43.10
  31  -1   0  131.19   30.70
 -31   1   0  141.19   30.50
 -31   1   0  102.29   31.90
  31   1   0  136.69   32.60
  31   1   0  214.48   41.20
 -33  -1   0  344.17   51.49
  33  -1   0  299.37   55.29
  33  -1   0  458.05   69.09
 -33  -1   0  345.07   59.99
 -33   1   0  256.17   55.49
  33   1   0  341.07   56.69
 -33   1   0  398.36   52.59
  33   1   0  473.35   68.09
  35  -1   0  276.87   47.70
 -35  -1   0  210.88   43.30
  35   1   0  463.55   65.59
 -35   1   0  247.28   44.00
  35   1   0  216.68   45.10
 -35   1   0  208.48   49.70
  37  -1   0   42.40   25.10
  37   1   0    8.90   24.60
  39  -1   0   21.30   27.40
  39   1   0   26.40   27.90
  41  -1   0   -8.80   28.80
  41   1   0   -7.50   31.00
  -2  -2   0  542.85   50.29
   2  -2   0  531.85   51.49
  -2   2   0  386.86   51.89
   2   2   0  472.65   50.99
  -2   2   0  486.75   50.49
   4  -2   0  288.47   34.10
   4  -2   0  313.47   33.20
  -4  -2   0  309.17   32.10
  -4   2   0  335.27   33.30
  -4   2   0  305.27   34.50
   4   2   0  285.17   32.60
   4   2   0  321.77   32.20
  -6  -2   0   61.29    8.40
   6  -2   0   50.99    9.10
   6  -2   0   62.99   11.50
  -6  -2   0   62.19    8.50
   6   2   0   61.79    8.50
  -6   2   0   48.20   10.30
   6   2   0   66.79    8.60
  -6   2   0   71.89    9.30
  -8  -2   0    3.10    2.60
   8  -2   0    1.90    3.10
  -8  -2   0    8.30    3.80
   8  -2   0   11.50    5.60
  -8   2   0    2.10    2.90
   8   2   0    6.40    3.70
   8   2   0    0.90    2.40
  -8   2   0    7.30    5.30
 -10  -2   0   29.50    6.70
  10  -2   0   27.10    7.30
  10  -2   0   12.30    7.80
 -10  -2   0   28.70    7.30
 -10   2   0   15.60    7.90
  10   2   0   39.30    8.10
  10   2   0   14.30    6.60
 -10   2   0   46.00    8.90
  12  -2   0   86.59   15.10
 -12  -2   0   73.19   14.40
 -12  -2   0  101.19   13.40
  12  -2   0   66.69   15.60
  12   2   0   92.89   15.50
  12   2   0   74.99   13.80
 -12   2   0   99.19   15.20
 -12   2   0   70.49   15.90
 -14  -2   0   40.00   10.00
  14  -2   0   20.90    8.50
  14  -2   0   15.30    7.90
 -14  -2   0   16.50    6.80
  14   2   0   33.90    8.80
  14   2   0   14.10    7.50
 -14   2   0   29.60    8.40
 -14   2   0   25.80   10.10
  16  -2   0    6.60    7.90
 -16  -2   0   11.90    6.90
 -16  -2   0    1.60    5.00
  16  -2   0   -1.40    5.90
 -16   2   0    4.20    8.20
  16   2   0    0.30    7.00
 -16   2   0    7.00    6.70
  16   2   0    4.20    6.00
 -18  -2   0    4.90    6.90
  18  -2   0   -8.10    7.90
 -18  -2   0    5.80    5.90
  18  -2   0   -2.70    6.60
 -18   2   0  -13.00    5.80
 -18   2   0    7.00    9.20
  18   2   0    0.90    8.20
  18   2   0    6.40    6.50
 -20  -2   0   32.70   10.70
 -20  -2   0   53.69   14.40
  20  -2   0   27.50   14.10
  20  -2   0   35.90   12.70
 -20   2   0   45.50   13.30
  20   2   0   51.29   14.90
 -20   2   0   58.39   18.50
  20   2   0   56.29   14.40
 -22  -2   0  116.69   21.80
  22  -2   0   85.39   23.20
  22  -2   0  137.29   24.70
 -22  -2   0  106.29   22.90
  22   2   0  134.19   24.50
 -22   2   0   89.19   24.90
 -22   2   0  115.19   22.10
  22   2   0  105.49   23.50
 -24  -2   0   43.30   15.20
 -24  -2   0   44.90   16.60
  24  -2   0   74.29   20.50
  24  -2   0   86.69   24.80
 -24   2   0   68.79   21.00
  24   2   0   61.39   18.50
 -24   2   0   63.09   16.20
 -26  -2   0   13.30   12.30
 -26  -2   0    2.30   10.50
  26  -2   0   -2.70   12.80
  26  -2   0  -13.80   14.00
  26   2   0   19.60   15.80
  26   2   0   -1.70   10.00
 -26   2   0   19.20   12.50
 -26   2   0   -7.10   14.70
 -28  -2   0   10.90   13.30
  28  -2   0   13.70   13.80
 -28  -2   0    3.90   11.90
  28  -2   0  -12.10   21.10
  28   2   0  -10.90   11.40
 -28   2   0   -9.20   13.80
 -28   2   0   -5.20   14.50
  28   2   0    2.10   18.30
  30  -2   0   11.70   14.80
 -30  -2   0  -18.00   14.40
  30  -2   0   19.80   21.60
 -30  -2   0  -29.40   11.30
 -30   2   0   13.50   15.20
  30   2   0   15.50   21.30
  30   2   0    4.20   14.90
 -30   2   0   21.70   17.40
  32  -2   0   40.60   31.30
 -32  -2   0   15.00   18.30
 -32  -2   0   19.10   20.50
  32  -2   0    6.80   16.70
 -32   2   0   41.80   19.80
 -32   2   0   35.60   22.50
  32   2   0   21.70   26.20
  32   2   0    0.80   15.60
  34  -2   0   22.80   19.60
 -34  -2   0  106.19   24.20
  34   2   0    3.60   23.10
  34   2   0   42.60   33.10
 -34   2   0   11.80   24.60
 -34   2   0    6.10   21.00
  36  -2   0    7.50   21.30
 -36  -2   0   13.80   22.80
 -36   2   0  -18.10   23.90
  36   2   0   34.70   22.90
  36   2   0   20.50   36.10
  38  -2   0  -13.60   20.90
 -38   2   0   24.60   28.00
  38   2   0   -0.60   22.60
  40  -2   0    9.30   28.90
  40   2   0  -27.50   30.10
   1  -3   0  334.57   31.90
  -1  -3   0  300.67   31.00
   1  -3   0  295.87   32.00
   1  -3   0  301.97   31.60
  -1  -3   0  250.27   31.20
  -1  -3   0  305.27   31.40
  -1   3   0  291.07   31.50
  -1   3   0  301.67   32.30
   1   3   0  303.57   31.40
  -1   3   0  291.67   31.60
   1   3   0  297.37   31.50
   1   3   0  294.27   31.00
   3  -3   0  243.58   26.90
  -3  -3   0  289.97   26.80
   3  -3   0  241.28   28.00
  -3   3   0  249.78   28.30
   3   3   0  232.98   26.50
  -3   3   0  220.78   26.70
  -5  -3   0  576.14   53.09
   5  -3   0  493.05   53.49
   5  -3   0  485.75   54.99
   5   3   0  493.65   51.79
  -5   3   0  558.24   53.79
   5   3   0  436.06   52.69
  -7  -3   0  560.84   59.79
   7  -3   0  543.55   62.39
   7  -3   0  628.94   61.09
  -7  -3   0  548.15   59.19
   7   3   0  609.04   59.49
   7   3   0  532.95   59.99
  -7   3   0  564.64   62.99
  -9  -3   0   23.60    6.50
  -9  -3   0   29.00    6.90
   9  -3   0   37.40   10.10
   9  -3   0   35.50    7.90
  -9   3   0   28.20    9.30
   9   3   0   39.50    7.60
   9   3   0   31.90    7.30
  -9   3   0   38.70    8.20
 -11  -3   0  325.57   31.80
  11  -3   0  255.77   34.40
  11  -3   0  259.47   32.10
 -11  -3   0  250.67   31.20
  11   3   0  252.57   31.60
 -11   3   0  250.57   34.70
 -11   3   0  323.27   33.00
  11   3   0  256.57   31.60
  13  -3   0  275.77   38.00
  13  -3   0  310.17   35.80
 -13  -3   0  323.07   34.60
 -13  -3   0  277.07   34.50
 -13   3   0  294.47   38.50
  13   3   0  305.67   35.10
  13   3   0  261.77   34.70
 -13   3   0  298.17   35.20
  15  -3   0  842.82   79.69
 -15  -3   0  692.63   76.79
  15  -3   0  648.74   80.49
 -15  -3   0  702.93   77.99
  15   3   0  660.53   77.89
 -15   3   0  693.13   82.19
 -15   3   0  752.32   78.39
  15   3   0  718.03   78.19
  17  -3   0  111.69   19.40
 -17  -3   0   79.59   16.30
  17  -3   0   71.09   18.50
 -17  -3   0  118.59   19.50
 -17   3   0  120.19   19.80
  17   3   0   85.59   18.30
  17   3   0  112.59   19.80
 -17   3   0   89.89   21.60
  19  -3   0  152.88   25.10
 -19  -3   0  143.69   24.30
 -19  -3   0  133.59   23.10
  19  -3   0  109.99   25.40
  19   3   0  135.09   24.90
  19   3   0  145.69   24.60
 -19   3   0  112.69   26.60
 -19   3   0  148.79   24.00
 -21  -3   0  149.09   26.10
  21  -3   0  173.68   32.90
 -21  -3   0  225.98   29.00
  21  -3   0  182.48   30.00
 -21   3   0  176.38   34.70
 -21   3   0  152.28   27.40
  21   3   0  146.69   28.30
  21   3   0  191.58   30.80
 -23  -3   0  387.46   44.80
  23  -3   0  433.76   49.00
 -23  -3   0  353.76   46.80
  23  -3   0  274.07   51.29
 -23   3   0  340.67   45.60
 -23   3   0  324.07   50.69
  23   3   0  334.87   47.30
  23   3   0  401.96   48.10
  25  -3   0   60.29   17.20
 -25  -3   0   49.00   15.60
 -25  -3   0   11.90   13.30
  25  -3   0   41.70   20.60
 -25   3   0   35.80   17.50
  25   3   0   51.29   16.30
 -25   3   0   43.90   15.00
  25   3   0   29.80   18.50
  27  -3   0  109.19   26.30
 -27  -3   0  132.49   25.20
  27  -3   0  125.49   33.40
 -27  -3   0  109.79   25.70
 -27   3   0  108.49   25.10
 -27   3   0  184.18   38.80
  27   3   0  112.29   30.20
  27   3   0  159.88   30.00
 -29  -3   0  177.18   32.70
  29  -3   0  204.98   37.70
 -29  -3   0  205.68   39.20
  29  -3   0  282.77   49.60
  29   3   0  268.77   44.20
 -29   3   0  236.68   38.70
 -29   3   0  200.68   41.70
  29   3   0  162.38   35.60
  31  -3   0  -36.50   25.00
  31  -3   0  -33.60   10.60
 -31  -3   0    9.50   14.80
  31   3   0   12.60   22.00
 -31   3   0   -1.70   16.40
  31   3   0   -8.50   14.00
 -31   3   0   23.60   18.40
 -33  -3   0  143.09   31.10
  33  -3   0  162.68   35.40
  33   3   0  245.78   45.60
  33   3   0  180.98   38.10
 -33   3   0  174.08   40.40
 -33   3   0  137.09   33.30
  35  -3   0   65.19   29.70
 -35  -3   0  135.69   32.20
  35   3   0   67.39   28.00
 -35   3   0   70.69   31.50
  35   3   0  164.38   40.10
 -37  -3   0   43.20   26.60
  37  -3   0   11.40   23.70
  37   3   0  -39.00   33.60
  37   3   0   28.10   23.20
 -37   3   0  -31.40   25.60
  39  -3   0   78.29   30.00
 -39   3   0  119.59   40.70
  39   3   0   85.19   36.50
   0  -4   0  426.96   45.00
   0  -4   0  428.66   44.90
   0  -4   0  432.66   44.90
   0   4   0  399.36   44.60
   0   4   0  440.36   45.20
   0   4   0  419.06   44.90
  -2  -4   0    8.30    2.90
   2  -4   0   11.60    3.60
  -2  -4   0    8.90    2.40
   2  -4   0   10.70    4.10
   2  -4   0   11.90    3.50
  -2  -4   0   12.90    3.60
  -2   4   0   13.90    4.40
   2   4   0    7.60    2.90
  -2   4   0    7.90    3.10
   2   4   0   15.60    3.60
   2   4   0   12.40    2.70
   4  -4   0 2993.80  310.37
   4  -4   0 2866.11  308.77
  -4  -4   0 3514.25  308.57
  -4   4   0 3059.29  308.97
  -4   4   0 3086.89  310.87
   4   4   0 2786.22  308.27
   6  -4   0 2235.88  241.78
  -6  -4   0 2455.25  239.18
   6  -4   0 2182.28  239.78
   6   4   0 2384.36  237.38
   6   4   0 2264.57  239.28
  -6   4   0 2560.54  240.28
  -6   4   0 2415.76  242.58
   8  -4   0  555.54   60.79
   8  -4   0  537.25   62.99
  -8  -4   0  570.14   59.59
   8   4   0  477.65   59.59
  -8   4   0  624.84   64.29
   8   4   0  579.74   58.79
  -8   4   0  619.64   61.19
 -10  -4   0   -3.80    2.40
  10  -4   0    5.30    4.20
  10  -4   0   -3.40    4.80
 -10  -4   0    0.60    2.90
 -10   4   0    1.80    5.50
  10   4   0   -0.10    2.90
 -10   4   0    4.50    4.60
  10   4   0   -1.80    2.60
 -12  -4   0    9.00    4.60
 -12  -4   0    3.00    4.00
  12  -4   0    5.40    4.60
  12  -4   0    4.60    5.80
 -12   4   0   -0.90    5.90
  12   4   0    1.20    4.40
  12   4   0    0.40    4.30
 -12   4   0   -0.30    4.40
  14  -4   0  877.11   87.09
 -14  -4   0  786.32   84.69
  14  -4   0  706.03   88.59
 -14  -4   0  795.92   85.09
  14   4   0  691.23   84.69
  14   4   0  938.01   87.19
 -14   4   0  805.72   86.39
 -14   4   0  787.42   90.39
 -16  -4   0 1459.45  144.79
  16  -4   0 1480.25  146.79
 -16  -4   0 1349.16  144.99
  16  -4   0 1259.07  148.89
  16   4   0 1451.85  146.39
 -16   4   0 1357.36  150.68
  16   4   0 1306.07  145.29
 -16   4   0 1389.56  146.09
 -18  -4   0  792.42   89.69
  18  -4   0  820.82   94.79
 -18  -4   0  804.02   88.79
  18  -4   0  929.41   91.99
  18   4   0  768.52   90.09
 -18   4   0  769.12   95.39
 -18   4   0  796.52   90.09
  18   4   0  898.61   91.49
 -20  -4   0   99.69   17.80
 -20  -4   0  102.19   19.10
  20  -4   0  101.99   24.90
  20  -4   0   88.29   18.90
 -20   4   0   77.09   17.10
 -20   4   0   70.59   20.40
  20   4   0   49.90   15.30
  20   4   0   66.89   17.00
 -22  -4   0  -10.00    6.60
  22  -4   0    5.00   10.00
 -22  -4   0   14.80    9.70
  22  -4   0   41.40   17.00
  22   4   0    1.70    9.80
  22   4   0   11.50   11.40
 -22   4   0    1.30    8.40
 -22   4   0    1.90   11.10
  24  -4   0   10.90   16.70
 -24  -4   0    6.40    9.40
 -24  -4   0   -1.50    8.10
  24  -4   0    0.20    9.80
  24   4   0    7.00   10.90
 -24   4   0   -9.50    9.10
 -24   4   0   10.70   15.00
  24   4   0    5.20   12.50
  26  -4   0  213.48   35.00
 -26  -4   0  157.38   29.80
 -26  -4   0  125.49   25.90
  26  -4   0  139.99   36.60
  26   4   0  207.18   35.40
 -26   4   0  153.48   35.50
 -26   4   0  176.58   32.00
  26   4   0  154.08   30.30
  28  -4   0  687.73   87.89
  28  -4   0  816.72   96.49
 -28  -4   0  775.72   86.49
  28   4   0  727.53   89.89
 -28   4   0  699.13   94.79
 -28   4   0  768.22   88.39
  28   4   0  736.33   90.19
  30  -4   0  293.37   48.40
 -30  -4   0  295.77   42.00
  30  -4   0  370.26   59.19
  30   4   0  323.47   51.09
 -30   4   0  340.27   58.39
 -30   4   0  248.98   44.30
  30   4   0  275.07   48.40
  32  -4   0   -0.90   15.40
 -32  -4   0  -21.70   15.30
 -32   4   0   17.20   20.10
  32   4   0   -8.10   22.50
 -32   4   0  -13.00   17.00
  32   4   0    7.90   17.80
  34  -4   0   30.80   19.90
 -34  -4   0   -2.70   19.30
 -34   4   0   20.90   21.40
  34   4   0   30.00   21.90
  34   4   0   70.39   31.70
  36  -4   0  -15.50   17.60
 -36  -4   0   36.80   24.80
  36   4   0   -0.20   21.50
  36   4   0   11.00   31.50
 -36   4   0  -54.29   22.30
  38  -4   0  211.58   46.00
  38   4   0  179.38   46.00
 -38   4   0  244.28   57.59
  38   4   0  242.58   55.09
  40  -4   0   72.49   34.80
  40   4   0   24.10   31.10
 -40   4   0  102.69   42.50
   1  -5   0   -1.00    1.80
   1  -5   0    6.90    3.50
   1  -5   0   -0.40    2.40
  -1  -5   0    3.00    2.10
  -1  -5   0    2.50    2.50
  -1  -5   0   -0.90    2.00
   1   5   0    2.70    2.30
  -1   5   0    0.00    2.30
   1   5   0    5.20    2.90
  -1   5   0    2.70    2.40
   1   5   0    1.20    2.20
  -1   5   0    2.30    2.50
  -3  -5   0  349.27   37.20
  -3  -5   0  426.36   39.20
   3  -5   0  334.77   39.20
   3  -5   0  418.36   39.80
   3  -5   0  373.26   40.70
  -3  -5   0  340.87   38.70
  -3   5   0  330.07   40.50
   3   5   0  352.36   39.00
  -3   5   0  331.27   39.20
   3   5   0  353.56   37.50
   5  -5   0   78.99   12.20
  -5  -5   0   65.59    9.70
   5  -5   0   64.89   12.70
  -5   5   0   75.29   10.80
  -5   5   0   68.39   13.60
   5   5   0   71.69   11.30
  -7  -5   0    4.40    3.00
   7  -5   0    8.60    4.50
   7  -5   0   12.70    5.80
   7   5   0    6.90    2.10
  -7   5   0    8.20    4.30
  -7   5   0    5.40    6.10
   7   5   0   12.80    4.70
  -9  -5   0   -1.10    2.40
   9  -5   0    1.70    4.30
   9  -5   0   -5.40    4.40
  -9   5   0   -1.00    3.40
   9   5   0    3.20    2.50
   9   5   0    8.90    4.10
  -9   5   0   -0.10    4.60
 -11  -5   0   28.70    6.80
  11  -5   0   16.60    8.90
  11  -5   0    6.60    6.10
  11   5   0   16.10    6.40
 -11   5   0   45.10    9.30
 -11   5   0   25.30    9.90
  11   5   0   32.20    6.80
  13  -5   0   10.20    8.10
 -13  -5   0    0.50    3.40
  13  -5   0    6.30    5.60
  13   5   0    4.80    4.50
  13   5   0    2.40    5.00
 -13   5   0    2.90    6.80
 -13   5   0    0.20    5.00
 -15  -5   0   40.50   10.20
  15  -5   0   49.90   12.70
  15  -5   0   52.09   15.30
 -15  -5   0   46.60   10.50
  15   5   0   40.00   12.00
  15   5   0   57.29   11.90
 -15   5   0   44.00   11.80
 -15   5   0   46.50   15.10
 -17  -5   0   17.90    7.60
 -17  -5   0   11.30    6.60
  17  -5   0   12.80   10.40
  17  -5   0    9.70    8.10
 -17   5   0    0.20    6.90
  17   5   0    4.10    7.80
  17   5   0   14.00    9.10
 -17   5   0   25.60   13.00
 -19  -5   0   68.79   14.70
 -19  -5   0   48.10   12.90
  19  -5   0   54.29   17.30
  19  -5   0   83.09   17.90
 -19   5   0   65.69   15.80
  19   5   0   66.49   16.00
 -19   5   0   28.60   16.20
  19   5   0   50.59   13.90
 -21  -5   0   24.40    9.70
 -21  -5   0   17.00    9.70
  21  -5   0    7.30   14.40
  21  -5   0   -2.70    7.50
 -21   5   0   26.30   14.00
  21   5   0   -2.10    8.80
 -21   5   0   13.90    9.70
  21   5   0    2.40    8.50
  23  -5   0   14.50   11.40
  23  -5   0  -31.60   14.90
 -23  -5   0   37.30   12.60
 -23   5   0   -9.00   12.90
 -23   5   0   30.30   12.60
  23   5   0   40.90   15.10
  23   5   0   26.60   13.70
  25  -5   0   16.00   12.70
  25  -5   0   28.20   18.60
 -25  -5   0   -8.40    8.50
  25   5   0   28.20   14.90
 -25   5   0    8.20   12.90
  25   5   0  -21.40   12.10
 -25   5   0   27.40   16.60
  27  -5   0   38.60   18.10
  27  -5   0   42.40   26.10
 -27  -5   0   15.90   12.20
 -27   5   0   16.40   21.10
  27   5   0   51.19   18.20
  27   5   0   27.40   17.50
 -27   5   0   35.70   17.90
  29  -5   0   63.49   20.90
  29  -5   0   34.20   29.50
 -29  -5   0   45.80   17.90
  29   5   0   44.90   21.00
 -29   5   0   25.50   21.70
  29   5   0   60.09   21.80
 -29   5   0   42.70   19.90
  31  -5   0  -15.10   12.50
 -31  -5   0   14.40   15.80
  31   5   0   38.10   18.30
  31   5   0   -6.90   19.80
 -31   5   0   -2.40   17.10
 -31   5   0   -6.40   18.10
  33  -5   0    9.00   16.30
 -33  -5   0   -6.80   14.80
  33   5   0   -2.30   20.60
  33   5   0  -41.20   21.50
 -33   5   0   22.30   24.10
  35  -5   0    4.30   16.50
 -35  -5   0  -15.40   20.00
  35   5   0  -11.90   20.20
 -35   5   0   10.40   25.40
  35   5   0  -12.30   27.10
  37  -5   0   44.50   24.20
 -37  -5   0    2.10   25.30
  37   5   0    7.60   24.90
 -37   5   0   -7.20   28.30
  37   5   0   15.10   31.50
  39  -5   0  -11.00   21.70
 -39   5   0    5.40   30.10
  39   5   0  -29.60   41.10
  39   5   0  -28.60   29.90
   0  -6   0 1483.05  159.38
   0  -6   0 1636.14  159.68
   0  -6   0 1746.33  159.98
   0   6   0 1504.55  159.88
   0   6   0 1472.95  159.48
   0   6   0 1501.35  159.18
   2  -6   0 2077.79  190.78
   2  -6   0 2008.70  189.58
  -2  -6   0 1823.62  188.88
  -2  -6   0 1912.11  187.98
  -2  -6   0 2004.00  189.18
   2  -6   0 1742.63  189.08
   2   6   0 1831.62  188.28
  -2   6   0 1794.32  190.48
   2   6   0 1790.32  189.08
  -2   6   0 1761.82  189.28
  -2   6   0 1783.12  189.18
   2   6   0 1700.63  188.48
  -4  -6   0 1408.16  156.18
   4  -6   0 1602.14  157.48
   4  -6   0 1720.63  157.78
   4  -6   0 1624.84  159.18
  -4  -6   0 1494.15  154.28
  -4  -6   0 1458.95  156.48
  -4   6   0 1439.76  156.98
   4   6   0 1450.05  156.68
  -4   6   0 1552.64  159.48
   4   6   0 1564.64  154.78
   6  -6   0 2109.49  203.08
  -6  -6   0 2035.00  201.78
   6  -6   0 2010.30  205.08
  -6   6   0 2351.36  207.08
  -6   6   0 1780.82  202.38
   6   6   0 1670.93  201.68
  -8  -6   0 1129.29  103.49
   8  -6   0 1090.49  104.99
   8  -6   0  864.81  106.09
   8   6   0  875.11  103.29
  -8   6   0 1096.79  108.79
   8   6   0  863.21   99.79
  -8   6   0 1132.29  105.19
  10  -6   0  499.05   58.89
  10  -6   0  518.95   56.29
 -10  -6   0  544.65   54.39
 -10   6   0  546.15   60.19
  10   6   0  491.55   51.69
 -10   6   0  500.85   55.49
  10   6   0  411.46   53.99
 -12  -6   0  212.48   25.00
  12  -6   0  249.38   27.90
  12  -6   0  184.78   29.20
  12   6   0  202.08   23.50
  12   6   0  170.48   25.50
 -12   6   0  229.38   31.90
 -12   6   0  185.58   26.30
  14  -6   0  487.45   52.09
  14  -6   0  412.16   53.99
 -14  -6   0  460.65   49.30
  14   6   0  477.95   51.09
 -14   6   0  347.57   53.89
 -14   6   0  384.06   50.09
  14   6   0  455.45   48.20
 -16  -6   0 2350.16  241.68
  16  -6   0 2776.52  245.68
  16  -6   0 2231.68  247.68
 -16   6   0 2205.48  243.28
  16   6   0 2233.78  240.98
 -16   6   0 2243.48  249.18
  16   6   0 2449.55  243.98
  18  -6   0 1870.81  211.38
 -18  -6   0 2083.09  205.08
  18  -6   0 2032.80  207.68
  18   6   0 1974.70  204.58
 -18   6   0 1847.82  206.28
  18   6   0 2208.88  208.18
 -18   6   0 1770.82  212.08
  20  -6   0  428.26   56.49
  20  -6   0  459.55   52.99
 -20  -6   0  370.66   48.90
  20   6   0  505.65   53.29
  20   6   0  387.36   49.00
 -20   6   0  387.76   50.69
 -20   6   0  411.96   57.29
  22  -6   0   92.79   25.90
 -22  -6   0   26.10   11.50
  22  -6   0   66.99   18.00
  22   6   0   23.90   14.60
 -22   6   0   79.09   24.50
  22   6   0   48.30   13.80
 -22   6   0   41.60   15.20
 -24  -6   0  168.28   27.30
  24  -6   0  107.49   31.20
  24  -6   0  176.98   30.60
  24   6   0  145.49   27.80
  24   6   0  208.58   33.50
 -24   6   0  142.29   28.10
 -24   6   0  137.89   34.30
  26  -6   0 1054.89  111.09
 -26  -6   0  794.42   97.59
  26  -6   0  798.62  101.29
 -26   6   0  860.91  101.69
 -26   6   0  824.72  109.19
  26   6   0  864.21  100.99
  26   6   0 1132.69  107.19
 -28  -6   0  998.90  105.49
  28  -6   0  827.72  107.29
  28  -6   0 1112.09  118.09
 -28   6   0  908.01  106.89
 -28   6   0  902.61  115.09
  28   6   0  903.31  108.39
  28   6   0  920.61  106.49
  30  -6   0  371.56   52.29
 -30  -6   0  307.57   50.19
 -30   6   0  360.06   63.69
 -30   6   0  495.35   54.99
  30   6   0  332.27   55.59
  30   6   0  311.77   53.19
 -32  -6   0  120.79   25.00
  32  -6   0   98.89   29.10
  32   6   0   90.09   31.00
 -32   6   0   97.49   36.30
 -32   6   0  117.99   45.40
  32   6   0  156.58   32.90
  34  -6   0   25.10   20.20
 -34  -6   0   64.29   20.70
  34   6   0   73.39   28.60
 -34   6   0   35.60   26.70
  34   6   0   86.49   28.50
  36  -6   0   60.19   26.60
 -36  -6   0   84.79   28.40
  36   6   0  108.79   34.70
 -36   6   0   80.29   32.90
  36   6   0   43.10   26.90
 -38  -6   0  123.29   37.10
  38  -6   0  210.68   44.40
  38   6   0  181.58   46.80
 -38   6   0  247.38   54.99
  38   6   0  195.18   45.50
  40  -6   0  379.86   61.49
 -40   6   0  314.87   68.59
  40   6   0  244.78   57.19
   1  -7   0  709.93   66.39
  -1  -7   0  577.64   64.79
  -1  -7   0  671.23   64.89
   1  -7   0  560.04   64.99
   1  -7   0  689.13   65.69
  -1  -7   0  627.84   65.09
   1   7   0  552.14   64.89
   1   7   0  594.34   64.89
  -1   7   0  572.94   65.19
  -1   7   0  629.44   66.39
   1   7   0  604.54   65.09
  -1   7   0  542.35   64.79
  -3  -7   0 3418.66  322.97
   3  -7   0 3461.05  323.77
  -3  -7   0 3106.19  322.77
   3  -7   0 3083.39  323.27
   3  -7   0 3712.13  325.57
  -3  -7   0 3501.25  321.37
  -3   7   0 3142.79  325.17
  -3   7   0 2687.93  322.57
   3   7   0 3196.18  321.77
   3   7   0 2810.82  322.57
   3   7   0 2903.81  322.17
  -5  -7   0 3300.07  347.57
   5  -7   0 3656.93  351.76
  -5  -7   0 3647.93  350.66
  -5  -7   0 3359.76  350.56
   5  -7   0 3606.64  351.66
   5  -7   0 3591.04  353.56
  -5   7   0 3779.12  354.96
   5   7   0 3291.37  350.86
   5   7   0 3398.36  348.17
  -5   7   0 3024.70  350.86
  -7  -7   0 5084.29  536.35
   7  -7   0 5086.59  540.05
   7  -7   0 5581.14  538.15
   7   7   0 5027.00  537.05
  -7   7   0 5827.32  542.25
   9  -7   0 1477.05  173.28
  -9  -7   0 1591.24  169.48
   9  -7   0 1820.42  172.08
   9   7   0 1446.96  169.98
  -9   7   0 1751.52  171.58
  -9   7   0 1880.81  176.98
  11  -7   0  494.55   59.09
  11  -7   0  561.44   56.99
 -11  -7   0  431.66   53.49
 -11   7   0  503.25   56.09
  11   7   0  468.15   54.89
 -11   7   0  503.05   60.49
  11   7   0  502.55   50.89
  13  -7   0  337.87   36.40
  13  -7   0  218.68   36.20
 -13  -7   0  263.27   32.90
  13   7   0  263.17   30.50
 -13   7   0  311.17   35.70
 -13   7   0  288.67   39.90
  13   7   0  287.17   34.50
  15  -7   0 1711.03  194.18
  15  -7   0 1884.51  191.18
 -15  -7   0 1980.00  188.78
  15   7   0 1969.50  190.78
  15   7   0 1632.84  185.98
 -15   7   0 1775.02  196.08
 -15   7   0 1821.52  190.58
 -17  -7   0 3964.80  371.16
  17  -7   0 3416.86  377.46
  17  -7   0 3617.14  373.56
 -17   7   0 3629.54  380.46
  17   7   0 3875.81  373.56
 -17   7   0 3556.74  372.96
  17   7   0 3377.86  369.06
  19  -7   0 2030.10  236.18
  19  -7   0 2251.27  232.58
 -19  -7   0 2301.17  229.68
 -19   7   0 2266.27  232.28
 -19   7   0 1948.21  237.28
  19   7   0 2597.84  233.78
  19   7   0 2111.39  228.28
 -21  -7   0  212.68   30.10
  21  -7   0  253.37   41.60
  21  -7   0  199.28   34.50
  21   7   0  208.58   29.60
  21   7   0  294.27   34.80
 -21   7   0  191.28   40.20
 -21   7   0  198.18   34.00
 -23  -7   0   76.89   17.10
  23  -7   0   86.99   21.30
  23  -7   0   44.60   23.00
  23   7   0  100.99   22.80
 -23   7   0   74.69   25.40
 -23   7   0   84.09   20.20
  23   7   0   54.19   16.80
 -25  -7   0 1177.78  128.99
  25  -7   0 1332.87  140.19
  25  -7   0 1081.89  131.49
 -25   7   0 1025.80  137.99
 -25   7   0 1116.59  130.99
  25   7   0 1488.45  135.79
  25   7   0 1173.58  129.19
  27  -7   0 1575.44  157.78
 -27  -7   0 1509.55  145.89
  27  -7   0 1230.88  147.89
 -27   7   0 1206.18  155.28
  27   7   0 1227.98  144.49
  27   7   0 1286.57  148.69
 -27   7   0 1384.46  148.09
 -29  -7   0 1193.78  120.69
  29  -7   0 1037.70  123.89
 -29   7   0 1070.79  123.09
  29   7   0 1065.89  125.09
 -29   7   0  995.30  131.29
  29   7   0 1089.79  120.59
  31  -7   0  583.04   70.19
 -31  -7   0  547.75   66.39
 -31   7   0  570.04   77.29
  31   7   0  506.35   66.29
 -31   7   0  414.96   80.49
  31   7   0  496.75   69.29
  33  -7   0  146.39   34.00
 -33  -7   0  105.39   28.80
 -33   7   0   90.79   36.20
  33   7   0  112.49   30.20
  33   7   0  175.58   31.30
  35  -7   0   73.09   26.20
 -35  -7   0   48.00   22.10
  35   7   0   40.20   30.90
  35   7   0  109.79   30.90
 -35   7   0   47.80   31.10
  37  -7   0  276.07   52.79
 -37  -7   0  310.47   49.80
  37   7   0  300.47   50.59
  37   7   0  324.97   57.49
 -37   7   0  283.17   61.39
  39  -7   0  549.15   74.69
  39   7   0  384.76   74.79
 -39   7   0  493.05   87.49
   0  -8   0  121.29   16.10
   0  -8   0  103.99   15.50
   0  -8   0  140.59   16.50
   0   8   0  103.89   15.40
   0   8   0  110.99   15.90
   0   8   0  107.09   16.20
   2  -8   0  278.97   30.80
   2  -8   0  244.08   29.20
  -2  -8   0  249.58   29.10
  -2  -8   0  211.18   28.50
   2  -8   0  298.57   30.30
  -2  -8   0  265.77   28.30
   2   8   0  206.08   28.20
  -2   8   0  246.88   29.60
   2   8   0  215.68   28.80
  -2   8   0  277.07   31.50
   2   8   0  240.88   28.80
  -2   8   0  247.88   29.40
  -4  -8   0  476.75   55.39
   4  -8   0  442.46   57.19
   4  -8   0  585.24   56.89
   4  -8   0  582.94   56.99
  -4  -8   0  528.75   55.59
  -4  -8   0  501.85   53.19
   4   8   0  529.45   54.19
  -4   8   0  437.16   55.59
   4   8   0  485.15   55.69
  -4   8   0  550.14   59.19
   6  -8   0 1080.39  115.69
  -6  -8   0 1068.69  112.39
   6  -8   0 1124.89  113.79
   6  -8   0 1105.99  113.69
  -6  -8   0 1163.68  108.99
  -6  -8   0  989.00  112.29
  -6   8   0 1020.20  113.29
   6   8   0  983.10  112.69
   6   8   0 1040.00  109.49
  -6   8   0 1193.18  117.69
   8  -8   0  282.87   30.30
   8  -8   0  287.67   33.10
  -8  -8   0  200.58   27.20
   8   8   0  211.58   28.30
  -8   8   0  233.08   29.60
  -8   8   0  216.38   32.90
 -10  -8   0  291.17   34.30
  10  -8   0  358.56   40.50
  10  -8   0  322.87   36.90
  10   8   0  268.37   35.00
 -10   8   0  283.77   40.20
 -10   8   0  263.97   35.80
 -12  -8   0   80.29   12.90
  12  -8   0   47.90   12.50
  12  -8   0   44.80   14.90
 -12   8   0   82.89   20.00
 -12   8   0   63.59   14.30
  12   8   0   36.50   10.90
 -14  -8   0  154.58   19.90
  14  -8   0  107.19   25.50
  14  -8   0  152.78   24.80
 -14   8   0  154.08   24.10
  14   8   0  157.68   24.00
  14   8   0  117.39   15.80
 -14   8   0  174.88   31.50
 -16  -8   0  451.75   49.99
  16  -8   0  419.16   56.39
  16  -8   0  495.35   54.09
 -16   8   0  449.76   52.59
  16   8   0  454.65   52.69
  16   8   0  419.96   47.10
 -16   8   0  358.76   56.39
 -18  -8   0  611.94   70.69
  18  -8   0  726.23   75.39
  18  -8   0  706.93   79.99
  18   8   0  584.14   68.29
  18   8   0  745.73   75.29
 -18   8   0  532.45   78.29
 -18   8   0  634.94   73.69
  20  -8   0   71.89   23.10
  20  -8   0   84.49   20.30
 -20  -8   0   60.19   15.20
 -20   8   0   75.49   24.20
 -20   8   0   94.79   20.50
  20   8   0  168.98   26.30
  20   8   0   77.89   15.30
  22  -8   0   12.60   11.30
 -22  -8   0   -7.60    6.60
  22  -8   0   32.10   18.10
 -22   8   0   21.00   14.70
 -22   8   0   15.10   12.00
  22   8   0   13.50   11.10
  22   8   0    9.80    9.50
 -24  -8   0   72.69   18.10
  24  -8   0   97.89   30.60
  24  -8   0   82.49   22.40
  24   8   0  121.19   27.00
  24   8   0  125.59   21.40
 -24   8   0  117.29   32.30
 -24   8   0   84.49   22.50
  26  -8   0  127.19   33.90
  26  -8   0  105.49   27.60
 -26  -8   0   95.59   24.00
 -26   8   0   73.59   29.20
  26   8   0  114.49   22.60
 -26   8   0  129.39   28.00
  26   8   0  236.68   36.10
 -28  -8   0  177.78   28.20
  28  -8   0  134.79   30.90
  28   8   0  125.69   30.70
 -28   8   0  100.59   27.90
  28   8   0  119.89   24.70
 -28   8   0  121.29   35.20
 -30  -8   0  169.48   29.10
  30  -8   0  128.39   30.50
  30   8   0  144.59   33.90
 -30   8   0  154.38   33.20
 -30   8   0  134.49   40.80
  30   8   0  144.79   28.90
  32  -8   0   -2.20   17.20
 -32  -8   0   31.00   18.50
  32   8   0   31.60   19.70
 -32   8   0   17.40   26.30
  32   8   0   54.99   18.10
  34  -8   0    9.20   21.00
 -34  -8   0  -30.50   18.10
  34   8   0  -15.70   18.90
  34   8   0    3.00   19.50
 -34   8   0   -1.50   24.40
  36  -8   0   27.00   23.30
 -36  -8   0   36.30   26.10
  36   8   0   -9.70   28.30
  36   8   0   17.70   24.10
 -36   8   0  -15.20   26.70
  38  -8   0   -2.90   22.40
  38   8   0   24.10   32.60
 -38   8   0  152.68   44.40
  -1  -9   0   10.50    5.50
  -1  -9   0   29.70    7.30
  -1  -9   0    8.90    5.90
   1  -9   0   20.20    7.30
   1  -9   0   20.30    7.10
   1  -9   0   17.50    6.40
  -1   9   0   28.70    7.70
  -1   9   0   31.30    9.10
  -1   9   0   28.40    7.90
   1   9   0   18.20    7.00
   1   9   0   22.00    6.90
   1   9   0   23.70    7.10
  -3  -9   0   10.30    4.40
  -3  -9   0    8.00    4.80
   3  -9   0    5.40    4.80
  -3  -9   0   16.60    5.60
   3  -9   0   12.40    6.60
   3  -9   0   13.00    5.80
   3   9   0    4.80    4.50
   3   9   0    6.20    5.70
  -3   9   0   11.10    6.70
  -3   9   0   14.20    6.00
   3   9   0   20.60    6.80
   5  -9   0  476.25   55.49
   5  -9   0  460.05   53.39
  -5  -9   0  526.55   52.79
  -5  -9   0  499.65   49.70
  -5  -9   0  436.76   52.29
   5  -9   0  495.65   53.69
  -5   9   0  569.24   57.99
   5   9   0  440.36   52.69
   5   9   0  432.06   50.29
  -5   9   0  447.46   53.19
   7  -9   0  318.07   41.20
   7  -9   0  395.16   42.30
  -7  -9   0  383.56   40.60
   7  -9   0  298.17   42.90
  -7   9   0  345.67   41.50
   7   9   0  366.56   36.90
   7   9   0  336.07   41.20
  -9  -9   0  194.18   23.50
   9  -9   0  183.98   25.50
   9  -9   0  186.58   28.10
  -9   9   0  165.08   24.70
   9   9   0  176.18   24.70
  -9   9   0  206.58   30.10
  11  -9   0   11.10    7.60
 -11  -9   0   16.90    6.40
  11  -9   0   -4.50    8.10
 -11   9   0   17.30    8.30
 -11   9   0    8.00    8.90
  11   9   0    7.00    6.50
 -13  -9   0   36.60    9.10
  13  -9   0   13.60   12.40
  13  -9   0   38.20   11.60
 -13   9   0   23.30    9.60
  13   9   0   34.10   10.40
 -13   9   0    5.00   10.00
 -15  -9   0  173.78   23.70
  15  -9   0  184.28   26.60
  15  -9   0  201.18   34.40
 -15   9   0  181.98   28.90
  15   9   0  156.58   18.70
 -15   9   0  212.08   36.80
  15   9   0  203.38   26.90
 -17  -9   0  256.87   30.20
  17  -9   0  228.68   33.10
  17  -9   0  237.08   40.70
 -17   9   0  232.08   32.80
  17   9   0  286.87   34.50
  17   9   0  209.38   25.90
 -17   9   0  199.68   40.10
  19  -9   0   42.70   14.30
 -19  -9   0   55.69   13.10
  19  -9   0   36.80   18.20
 -19   9   0   23.20   12.10
  19   9   0   35.20    8.40
 -19   9   0   32.40   17.50
  19   9   0   59.29   15.40
  21  -9   0    4.50    8.90
 -21  -9   0  -12.70    5.90
  21  -9   0  -11.50   14.90
 -21   9   0  -16.50   14.10
  21   9   0   -8.70    8.40
  21   9   0   -7.40    5.80
 -21   9   0   -9.40    9.90
  23  -9   0    8.50   11.40
  23  -9   0   25.90   18.60
 -23  -9   0   16.50   10.90
 -23   9   0   -0.60   11.90
  23   9   0   -3.30   12.70
  23   9   0    0.60    7.40
 -23   9   0   14.20   14.80
  25  -9   0    3.80   12.50
 -25  -9   0   -4.10    9.10
  25  -9   0   15.00   20.10
 -25   9   0   13.10   17.00
  25   9   0   12.80   10.10
  25   9   0    3.40   12.10
 -25   9   0  -20.00   12.50
 -27  -9   0   43.40   17.20
  27  -9   0   52.09   19.60
  27   9   0   77.69   22.30
 -27   9   0   56.29   27.30
 -27   9   0   71.49   22.50
  27   9   0   79.09   18.00
 -29  -9   0   63.99   17.60
  29  -9   0   17.20   16.00
 -29   9   0   54.69   25.80
  29   9   0   24.20   20.10
  29   9   0   27.90   14.60
 -29   9   0   36.50   20.50
  31  -9   0    3.00   13.10
 -31  -9   0   20.30   15.80
  31   9   0  -24.40   17.70
 -31   9   0  -16.80   21.10
  31   9   0   11.20   14.50
 -33  -9   0    1.50   17.20
  33  -9   0   -6.80   17.40
  33   9   0   -3.00   15.80
  33   9   0  -14.60   18.00
 -33   9   0  -14.80   23.40
 -35  -9   0   -7.20   20.60
  35  -9   0   -5.70   20.60
  35   9   0  -27.70   18.70
 -35   9   0  -12.20   27.90
  35   9   0   40.50   25.20
 -37  -9   0   46.00   26.90
  37  -9   0  -16.10   21.10
  37   9   0   22.40   28.60
  37   9   0   -4.10   22.50
 -37   9   0   34.80   32.80
  39  -9   0  -22.80   23.40
 -39   9   0  -81.29   33.60
  39   9   0  -11.70   35.60
   0 -10   0  919.91   96.29
   0 -10   0  921.81   96.09
   0 -10   0  977.00   96.79
   0  10   0  920.21   97.39
   0  10   0  787.92   95.29
   0  10   0  896.31   96.69
  -2 -10   0  193.68   22.50
  -2 -10   0  215.38   24.10
   2 -10   0  165.98   23.40
  -2 -10   0  187.68   23.70
   2 -10   0  194.98   24.20
   2 -10   0  171.58   24.30
  -2  10   0  176.88   23.50
  -2  10   0  194.38   25.80
   2  10   0  153.48   23.10
   2  10   0  164.88   22.70
  -2  10   0  175.08   24.50
   2  10   0  152.68   22.80
  -4 -10   0    8.70    5.90
   4 -10   0   13.60    7.80
   4 -10   0   10.80    6.20
   4 -10   0   17.50    7.10
  -4 -10   0   12.40    4.30
  -4 -10   0    5.90    5.10
   4  10   0   18.00    6.40
  -4  10   0   19.50    9.30
   4  10   0   14.40    6.50
  -4  10   0   13.90    6.20
   4  10   0   10.50    5.60
  -6 -10   0  269.77   33.00
   6 -10   0  271.97   36.20
   6 -10   0  311.67   34.90
  -6 -10   0  273.67   33.40
  -6 -10   0  251.67   29.50
   6 -10   0  315.67   35.20
   6  10   0  284.77   30.80
  -6  10   0  263.37   33.90
   6  10   0  255.87   33.50
  -6  10   0  317.87   38.70
  -8 -10   0  128.09   16.50
   8 -10   0   85.49   17.90
  -8 -10   0   92.89   17.20
   8 -10   0   89.39   19.80
   8 -10   0  129.79   20.70
  -8  10   0  120.39   23.80
   8  10   0   83.69   17.80
  -8  10   0  121.59   19.80
  10 -10   0  470.45   56.09
  10 -10   0  450.25   58.99
 -10 -10   0  477.15   53.99
 -10  10   0  484.35   56.19
  10  10   0  527.15   56.29
 -10  10   0  491.85   61.09
  12 -10   0 1641.64  173.18
  12 -10   0 1565.84  168.98
 -12 -10   0 1616.24  166.48
  12  10   0 1608.34  168.38
 -12  10   0 1652.13  169.38
 -12  10   0 1508.65  174.08
  14 -10   0   69.59   19.20
  14 -10   0   78.79   17.60
 -14 -10   0   57.69   13.00
 -14  10   0   75.49   21.00
 -14  10   0   53.69   14.80
  14  10   0   66.59   15.70
  16 -10   0  187.78   30.50
 -16 -10   0  165.78   24.90
  16 -10   0  184.18   35.20
  16  10   0  203.48   28.50
 -16  10   0  184.88   36.70
 -16  10   0  196.78   31.00
 -18 -10   0   23.70    9.20
  18 -10   0   18.40   14.60
  18 -10   0    5.20    9.10
  18  10   0   10.40    3.60
  18  10   0   20.00   12.60
 -18  10   0    3.70    9.40
 -18  10   0    5.10   12.20
 -20 -10   0   74.59   16.60
  20 -10   0  101.89   22.80
  20 -10   0  101.19   27.70
 -20  10   0   64.59   18.00
 -20  10   0   84.79   27.20
  20  10   0   81.19   11.50
  20  10   0   68.49   18.90
  22 -10   0  346.87   49.99
  22 -10   0  506.65   60.89
 -22 -10   0  385.46   47.00
  22  10   0  512.15   54.29
  22  10   0  336.17   42.00
 -22  10   0  335.27   61.69
 -22  10   0  395.86   51.19
 -24 -10   0  181.08   29.80
  24 -10   0  182.38   34.80
  24 -10   0  241.88   46.50
  24  10   0  168.88   24.50
  24  10   0  249.48   39.70
 -24  10   0  176.98   40.90
 -24  10   0  217.38   35.70
  26 -10   0   -7.30   11.60
 -26 -10   0  -11.30   11.10
  26  10   0   -7.50    8.30
 -26  10   0  -19.00   17.90
 -26  10   0   -5.50   15.20
  26  10   0    0.60   12.50
 -28 -10   0  -13.80   10.30
  28 -10   0   31.10   18.00
 -28  10   0   11.30   18.70
  28  10   0    7.90   10.20
 -28  10   0   -2.80   18.30
  28  10   0   12.70   14.80
  30 -10   0    0.40   13.60
 -30 -10   0    7.90   14.00
 -30  10   0   19.60   22.80
  30  10   0    5.90   11.70
  30  10   0   -8.90   18.20
  32 -10   0   25.00   19.30
 -32 -10   0   78.19   22.00
 -32  10   0    9.20   28.50
  32  10   0   91.69   18.70
  32  10   0   20.30   23.20
  34 -10   0  143.69   37.50
 -34 -10   0  148.69   33.30
  34  10   0  183.18   41.90
  34  10   0  195.88   29.70
 -34  10   0  158.88   49.30
  36 -10   0  111.79   33.40
 -36 -10   0  114.19   28.00
  36  10   0  147.39   41.00
 -36  10   0  104.19   45.40
  36  10   0   88.69   24.40
  38 -10   0   51.09   26.90
 -38  10   0  -45.40   29.40
  38  10   0   29.80   31.40
  -1 -11   0 3157.78  321.47
   1 -11   0 3174.38  322.17
  -1 -11   0 3631.34  322.77
   1 -11   0 2948.51  321.57
  -1 -11   0 3243.78  321.07
   1 -11   0 2972.10  321.47
   1  11   0 3086.29  322.17
  -1  11   0 3130.19  323.57
  -1  11   0 2664.73  320.67
  -1  11   0 3158.08  322.57
   1  11   0 3479.35  323.07
   3 -11   0  968.10  101.59
  -3 -11   0  960.80  100.99
  -3 -11   0  882.21   98.59
   3 -11   0  916.61  101.19
   3 -11   0  902.21  102.09
  -3 -11   0  993.40  100.79
   3  11   0  910.11  100.39
   3  11   0  842.92   99.89
  -3  11   0  862.41  100.59
  -3  11   0 1126.59  105.69
   3  11   0 1122.89  102.69
  -5 -11   0   62.09    9.10
  -5 -11   0   66.69   13.10
   5 -11   0   48.00   12.70
  -5 -11   0   49.50   11.40
   5 -11   0   55.99   14.10
   5 -11   0   63.49   13.30
   5  11   0   44.70   12.10
  -5  11   0   68.49   16.80
   5  11   0   63.39   11.50
  -5  11   0   49.80   12.60
  -7 -11   0   18.60    4.10
   7 -11   0    7.50    6.70
   7 -11   0   21.60   11.20
  -7 -11   0   40.10   10.20
  -7 -11   0   19.60    8.00
   7 -11   0   13.30    7.70
  -7  11   0   21.70   11.60
   7  11   0   26.10    9.40
   7  11   0   24.70    6.10
  -7  11   0   18.90    7.90
  -9 -11   0  392.16   53.59
   9 -11   0  461.15   58.59
   9 -11   0  473.25   55.69
  -9 -11   0  462.35   53.69
   9 -11   0  499.75   56.39
  -9  11   0  520.55   61.39
   9  11   0  550.04   56.59
  -9  11   0  509.55   56.59
 -11 -11   0 1671.13  174.08
  11 -11   0 1676.73  176.88
 -11 -11   0 1474.45  174.48
  11 -11   0 1771.32  180.98
  11  11   0 1760.52  176.48
 -11  11   0 1735.53  176.98
 -11  11   0 1683.93  182.58
  13 -11   0  962.00  113.99
  13 -11   0 1006.40  110.79
 -13 -11   0  992.10  107.69
 -13  11   0 1022.10  110.69
  13  11   0 1115.99  110.79
 -13  11   0  947.31  116.49
  15 -11   0   58.39   15.70
 -15 -11   0   17.90    9.80
  15 -11   0   64.99   20.90
 -15  11   0   54.69   15.80
  15  11   0   49.20   13.80
 -15  11   0   71.29   21.30
 -17 -11   0   26.10   10.50
  17 -11   0   29.50   17.60
  17 -11   0   21.70   11.40
 -17  11   0   -7.60   10.80
  17  11   0   36.30   13.50
 -17  11   0   14.20   11.10
 -19 -11   0  235.08   33.10
  19 -11   0  201.48   42.10
  19 -11   0  295.07   39.50
  19  11   0  319.57   39.20
 -19  11   0  233.48   39.30
  21 -11   0  611.74   84.79
 -21 -11   0  757.32   82.59
  21 -11   0  773.72   94.29
  21  11   0  844.52   88.29
 -21  11   0  838.92   88.19
 -21  11   0  609.54   92.49
  23 -11   0  552.24   76.09
  23 -11   0  728.93   87.59
 -23 -11   0  711.93   73.69
 -23  11   0  695.23   78.39
  23  11   0  571.74   66.19
  23  11   0  827.42   82.19
 -23  11   0  541.05   84.29
  25 -11   0  367.96   55.79
 -25 -11   0  451.55   53.79
  25  11   0  407.36   46.20
 -25  11   0  400.06   70.09
 -25  11   0  556.74   61.39
  25  11   0  410.96   57.69
  27 -11   0   -4.30   12.80
 -27 -11   0   19.20   12.80
  27  11   0   18.10    7.60
 -27  11   0    4.20   19.70
 -27  11   0   23.30   21.30
  27  11   0   17.80   16.70
  29 -11   0   17.20   17.60
 -29 -11   0   29.90   16.30
  29  11   0   39.90   21.20
 -29  11   0   70.09   28.20
  29  11   0   27.50   10.30
  31 -11   0   56.89   24.50
 -31 -11   0   69.59   21.80
  31  11   0  105.09   31.20
 -31  11   0   35.10   32.50
  31  11   0   84.09   17.00
 -33 -11   0  248.08   40.50
  33 -11   0  185.08   43.90
  33  11   0  285.47   34.50
 -33  11   0  172.78   50.89
  33  11   0  218.28   46.20
 -35 -11   0  206.08   38.60
  35 -11   0  195.08   42.40
  35  11   0  149.59   44.50
 -35  11   0  186.58   51.69
  37 -11   0  122.49   33.60
  37  11   0   44.00   31.70
 -37  11   0   25.70   35.10
   0 -12   0   77.29   14.90
   0 -12   0   55.99   13.50
   0 -12   0   54.19   13.50
   0  12   0   70.59   15.50
   0  12   0   43.70   12.70
   0  12   0   78.29   16.30
  -2 -12   0   11.30    6.90
  -2 -12   0   15.20    6.70
   2 -12   0   12.40    8.10
   2 -12   0   18.10    7.80
   2 -12   0   11.00    7.50
  -2 -12   0    7.20    6.60
  -2  12   0    4.80    6.40
  -2  12   0   23.10   10.90
   2  12   0   11.00    8.70
   2  12   0   19.50    9.00
  -2  12   0   17.70    8.90
   4 -12   0   14.10    7.30
   4 -12   0    8.30    8.20
  -4 -12   0    7.60    6.50
  -4 -12   0    3.20    4.70
   4 -12   0   19.70    7.70
  -4 -12   0    1.80    5.80
  -4  12   0   18.00    7.90
   4  12   0   10.40    6.60
   4  12   0   -4.90    5.20
   4  12   0    6.00    6.70
  -4  12   0    4.90    8.20
   6 -12   0   46.70   11.90
  -6 -12   0   44.40   12.00
  -6 -12   0   44.80    7.40
   6 -12   0   27.10   12.10
   6 -12   0   35.80   11.40
  -6 -12   0   44.20   10.40
   6  12   0   31.80    8.90
  -6  12   0   41.90   14.30
   6  12   0   33.40   11.70
  -6  12   0   43.60   12.50
  -8 -12   0   26.40    9.10
  -8 -12   0   26.70    9.80
  -8 -12   0   29.70    4.90
   8 -12   0   33.00   11.10
   8 -12   0   31.20   10.60
   8 -12   0   37.20   13.60
  -8  12   0   24.70   13.50
   8  12   0   25.10   10.80
   8  12   0   28.90    6.10
  -8  12   0   23.20   10.90
  10 -12   0   -0.20    6.50
 -10 -12   0   15.20    8.10
  10 -12   0    0.90    7.90
 -10 -12   0    3.80    6.00
  10 -12   0    2.90    9.30
 -10  12   0   -5.00    6.40
 -10  12   0   20.20   13.80
  10  12   0    1.50    8.00
  12 -12   0   -0.40    7.20
 -12 -12   0    8.40    7.40
  12 -12   0    5.60    8.70
 -12 -12   0   14.30    8.30
  12 -12   0    8.80   11.40
 -12  12   0    1.70   11.60
  12  12   0   12.70    9.80
 -12  12   0    4.10    8.60
  14 -12   0  -12.80   11.20
 -14 -12   0   -6.30    6.80
  14 -12   0   -2.70    7.50
 -14  12   0   19.40   10.90
 -14  12   0   11.60   16.20
  14  12   0   17.30   10.40
  16 -12   0   22.20   14.60
 -16 -12   0   25.40    9.20
  16 -12   0   17.80   11.40
 -16  12   0   11.50   11.10
  16  12   0   40.50   14.30
 -16  12   0   42.50   19.10
  18 -12   0    2.30   10.30
 -18 -12   0   11.80    8.20
  18 -12   0   14.30   16.50
 -18  12   0   -4.30   11.60
 -18  12   0    5.60   12.30
  18  12   0   12.70   11.00
  20 -12   0   -4.00    9.50
  20 -12   0    1.10   18.40
 -20 -12   0   -4.50    7.90
 -20  12   0   19.50   15.90
  20  12   0   -0.40   12.90
 -20  12   0   10.20   18.20
 -22 -12   0  -13.60    8.10
  22 -12   0    0.50   11.90
  22 -12   0  -11.30   19.00
 -22  12   0   27.20   19.50
  22  12   0  -13.40   13.10
 -22  12   0   -8.90   13.30
  24 -12   0   -7.40   12.00
 -24 -12   0   -6.50    9.90
 -24  12   0  -16.90   15.20
 -24  12   0    4.90   16.40
  24  12   0   -7.70   15.90
  26 -12   0   22.20   14.40
 -26 -12   0  -18.40   12.20
  26  12   0    3.30   14.50
 -26  12   0  -10.20   17.80
 -28 -12   0    6.30   12.40
  28 -12   0   -4.00   13.80
  28  12   0    6.40   17.60
 -28  12   0   -9.90   22.40
  28  12   0   -2.00    5.20
  30 -12   0   26.60   18.60
 -30 -12   0  -12.10   15.50
  30  12   0   -3.30   20.70
  30  12   0   -6.80    6.60
 -30  12   0   35.40   25.40
 -32 -12   0   24.70   17.20
  32 -12   0   27.10   20.30
 -32  12   0  -29.10   23.70
  32  12   0   13.30   23.20
  32  12   0  -10.20    8.30
 -34 -12   0   -9.20   17.80
  34 -12   0   -1.60   19.30
  34  12   0  -16.20    9.80
  34  12   0   21.90   27.00
 -34  12   0  -23.60   26.40
  36 -12   0  -14.30   21.90
  36  12   0   28.60   27.60
 -36  12   0   -6.70   30.90
  36  12   0   -0.40   12.20
  38 -12   0   47.30   27.30
  38  12   0  -31.80   35.70
 -38  12   0   18.90   37.60
   1 -13   0 3688.53  324.47
   1 -13   0 3201.68  323.17
  -1 -13   0 2722.13  320.97
  -1 -13   0 2965.80  322.07
   1 -13   0 2825.32  322.07
  -1 -13   0 3445.96  323.87
  -1  13   0 2688.63  321.67
  -1  13   0 3347.96  325.87
   1  13   0 3669.13  325.37
   1  13   0 3398.76  324.27
  -1  13   0 3193.28  323.97
   1  13   0 2778.62  321.67
  -3 -13   0 1034.60  115.39
   3 -13   0 1018.10  117.89
   3 -13   0 1131.29  119.39
  -3 -13   0 1204.58  118.29
   3 -13   0 1065.59  117.99
  -3 -13   0 1004.30  117.39
  -3  13   0 1173.88  122.29
   3  13   0  973.20  116.59
   3  13   0 1237.58  119.59
   3  13   0 1177.88  118.39
  -3  13   0 1168.78  118.59
  -5 -13   0  536.35   54.49
   5 -13   0  466.65   55.19
  -5 -13   0  341.77   52.39
   5 -13   0  496.25   56.99
  -5 -13   0  439.46   50.49
   5 -13   0  457.65   54.59
  -5  13   0  542.65   60.69
   5  13   0  464.55   52.79
   5  13   0  507.75   55.89
  -5  13   0  506.95   55.49
  -7 -13   0  490.45   61.29
   7 -13   0  472.45   62.59
  -7 -13   0  585.34   57.69
   7 -13   0  547.95   63.69
   7 -13   0  530.35   65.39
  -7 -13   0  503.35   62.29
   7  13   0  554.74   59.49
  -7  13   0  593.54   69.49
  -7  13   0  553.04   63.69
   7  13   0  659.93   65.19
   9 -13   0 1261.47  133.39
  -9 -13   0 1283.07  131.09
   9 -13   0 1158.18  132.69
   9 -13   0 1127.69  135.19
  -9 -13   0 1139.49  131.39
  -9  13   0 1318.37  139.69
  -9  13   0 1256.07  133.59
   9  13   0 1376.76  133.99
  11 -13   0 1517.15  154.58
  11 -13   0 1516.45  158.18
  11 -13   0 1464.05  154.28
 -11 -13   0 1329.97  152.08
 -11 -13   0 1397.96  151.08
  11  13   0 1504.55  154.08
 -11  13   0 1450.15  160.48
 -11  13   0 1367.46  153.78
  13 -13   0  860.81   97.29
  13 -13   0  867.31  101.19
 -13 -13   0  763.72   94.69
  13 -13   0  951.30   98.69
 -13 -13   0  878.71   93.99
 -13  13   0  801.42   96.79
 -13  13   0 1033.80  107.29
  15 -13   0  477.35   54.89
  15 -13   0  380.06   56.69
 -15 -13   0  406.26   49.80
  15  13   0  533.55   55.69
 -15  13   0  397.66   52.89
 -15  13   0  326.27   61.69
  17 -13   0  224.18   39.50
 -17 -13   0  239.58   33.60
  17 -13   0  321.57   49.80
 -17  13   0  209.38   45.80
  17  13   0  302.17   39.30
 -17  13   0  250.07   40.30
  19 -13   0  553.04   65.19
  19 -13   0  386.06   54.69
 -19 -13   0  415.06   51.19
 -19  13   0  370.26   65.99
 -19  13   0  433.76   56.39
  21 -13   0 1114.29  139.29
  21 -13   0 1447.46  149.29
 -21 -13   0 1164.08  135.29
  21  13   0 1578.14  144.29
 -21  13   0 1117.49  148.49
 -21  13   0 1284.67  141.09
 -23 -13   0 1453.45  141.89
  23 -13   0 1264.27  145.89
  23  13   0 1176.48  145.39
 -23  13   0 1189.78  154.68
 -23  13   0 1416.96  147.69
  25 -13   0  557.14   75.19
 -25 -13   0  729.23   72.39
  25  13   0  540.75   76.39
 -25  13   0  526.55   84.29
  27 -13   0   97.99   27.30
 -27 -13   0  164.68   27.10
  27  13   0  133.39   32.00
 -27  13   0   85.79   34.40
  29 -13   0   87.19   25.60
 -29 -13   0   43.70   19.00
 -29  13   0   25.50   24.90
  29  13   0   46.40   22.30
 -31 -13   0  265.37   39.60
  31 -13   0  194.98   44.70
 -31  13   0  163.88   51.89
  31  13   0  254.17   47.90
  33 -13   0  369.96   63.19
 -33 -13   0  403.76   57.59
  33  13   0  345.67   66.69
 -33  13   0  442.96   79.69
  35 -13   0  312.87   57.09
 -35 -13   0  303.37   50.39
 -35  13   0  332.67   66.89
  35  13   0  304.77   61.79
  37 -13   0  185.38   42.50
 -37  13   0   39.30   38.20
  37  13   0  179.58   50.99
   0 -14   0 2794.62  274.67
   0 -14   0 2361.66  272.87
   0 -14   0 2660.93  273.47
   0  14   0 2491.95  273.47
   0  14   0 2699.03  275.17
   0  14   0 2941.51  277.07
   2 -14   0 1421.96  168.98
  -2 -14   0 1580.74  167.78
   2 -14   0 1640.74  170.78
   2 -14   0 1807.82  171.38
  -2 -14   0 1547.55  169.28
  -2 -14   0 1329.17  168.48
  -2  14   0 1789.72  172.18
   2  14   0 1506.85  168.88
   2  14   0 1784.42  171.78
  -2  14   0 1508.15  169.38
  -2  14   0 1767.02  174.18
   2  14   0 1804.42  171.58
  -4 -14   0  376.46   51.19
   4 -14   0  416.86   52.49
  -4 -14   0  433.46   51.99
  -4 -14   0  456.85   49.50
   4 -14   0  426.76   52.79
   4 -14   0  421.56   54.09
  -4  14   0  363.56   51.69
   4  14   0  500.25   54.49
  -4  14   0  466.25   56.99
   4  14   0  559.44   53.59
   4  14   0  477.45   52.09
   6 -14   0  102.09   22.70
  -6 -14   0  164.98   22.60
   6 -14   0  147.39   25.00
  -6 -14   0  135.49   23.50
   6 -14   0  187.88   29.60
  -6 -14   0  126.99   18.00
  -6  14   0  172.68   31.50
   6  14   0  196.58   25.40
  -6  14   0  132.99   24.80
   6  14   0  141.19   21.10
  -8 -14   0  990.80  106.09
   8 -14   0  965.30  112.89
  -8 -14   0 1038.60  111.29
   8 -14   0 1022.90  113.39
   8 -14   0 1107.99  116.39
  -8 -14   0  964.90  111.89
  -8  14   0  950.40  112.89
  -8  14   0 1104.79  119.69
   8  14   0 1044.20  107.99
   8  14   0 1279.67  115.39
 -10 -14   0 1156.78  121.19
  10 -14   0 1083.89  123.29
  10 -14   0 1176.18  127.29
  10 -14   0 1119.69  123.69
 -10 -14   0  964.10  121.29
  10  14   0 1298.17  124.99
 -10  14   0 1272.57  131.89
 -10  14   0 1088.29  123.69
  12 -14   0 1339.07  148.99
  12 -14   0 1340.37  145.39
  12 -14   0 1361.26  145.59
 -12 -14   0 1258.47  143.29
 -12 -14   0 1264.27  141.69
 -12  14   0 1596.24  155.08
 -12  14   0 1343.67  145.59
 -14 -14   0  642.14   76.19
  14 -14   0  793.42   81.99
  14 -14   0  649.93   83.59
 -14 -14   0  617.24   77.89
  14 -14   0  550.14   78.19
  14  14   0  881.41   82.89
 -14  14   0  696.73   80.69
 -14  14   0  793.72   90.49
  16 -14   0   35.50   19.50
 -16 -14   0    7.00    8.90
  16 -14   0   15.50   13.80
  16 -14   0   18.10   12.80
 -16 -14   0   32.70   12.60
 -16  14   0   57.79   17.90
  16  14   0   23.30   12.50
 -16  14   0   27.50   18.80
 -18 -14   0   96.69   21.00
  18 -14   0  130.59   27.30
  18 -14   0  126.69   31.80
  18  14   0  156.38   29.10
 -18  14   0  138.49   26.20
 -18  14   0   79.29   28.40
 -20 -14   0  484.05   61.59
  20 -14   0  539.45   85.69
  20 -14   0  414.56   64.99
  20  14   0  709.83   71.19
 -20  14   0  545.75   76.29
 -20  14   0  597.34   68.69
  22 -14   0 1166.18  133.49
 -22 -14   0 1300.47  129.19
 -22  14   0 1248.98  134.29
  22  14   0 1148.49  133.39
 -22  14   0  989.60  140.79
  24 -14   0  887.61  108.29
 -24 -14   0 1023.90  103.99
 -24  14   0  855.71  118.09
  24  14   0  890.31  108.89
 -26 -14   0  164.98   29.10
  26 -14   0  157.78   35.10
  26  14   0  208.68   39.50
 -26  14   0  143.29   41.00
  28 -14   0    1.70   14.50
 -28 -14   0   18.20   15.20
 -28  14   0   -3.30   23.70
  28  14   0   24.10   19.50
 -30 -14   0   46.00   20.30
  30 -14   0   33.50   22.40
 -30  14   0   83.19   33.80
  30  14   0   24.70   25.80
 -32 -14   0  316.07   50.99
  32 -14   0  335.67   58.49
  32  14   0  381.16   64.09
 -32  14   0  328.27   69.29
 -34 -14   0  455.65   63.89
  34 -14   0  481.15   69.09
 -34  14   0  402.76   81.29
  34  14   0  530.55   79.49
  36 -14   0  209.78   50.29
  36  14   0  314.97   61.29
  -1 -15   0  265.17   37.00
   1 -15   0  273.77   37.60
   1 -15   0  321.37   39.00
  -1 -15   0  293.57   36.70
   1 -15   0  266.37   37.50
  -1 -15   0  302.47   38.10
  -1  15   0  308.47   41.30
   1  15   0  228.48   36.60
  -1  15   0  275.57   37.40
  -1  15   0  350.56   41.30
   1  15   0  294.97   39.30
   1  15   0  368.16   41.50
   3 -15   0  -10.20    6.10
   3 -15   0   20.70    9.60
  -3 -15   0   17.70    9.10
  -3 -15   0    9.60    7.70
   3 -15   0   -0.70    6.70
  -3 -15   0   14.80    7.10
  -3  15   0    9.80    9.20
   3  15   0    2.00    8.10
   3  15   0   -0.80    6.80
   3  15   0    7.80    8.50
  -3  15   0    6.50   10.50
  -5 -15   0   -0.60    6.80
   5 -15   0   -8.10    7.20
   5 -15   0    3.90    7.70
  -5 -15   0   -3.50    4.50
  -5 -15   0   11.40    8.20
   5 -15   0   15.10    9.90
   5  15   0    5.20    7.40
   5  15   0   -4.10    7.00
  -5  15   0    9.40    8.90
  -5  15   0   11.60   11.40
   7 -15   0   16.90   10.10
   7 -15   0   -2.70    9.60
  -7 -15   0    4.30    7.40
  -7 -15   0    9.40    7.90
  -7 -15   0    1.40    3.80
   7 -15   0  -14.60    7.00
  -7  15   0    2.80    8.50
   7  15   0    4.20    6.60
   7  15   0   -7.50    7.20
  -7  15   0   -2.60    9.50
   9 -15   0   53.89   15.10
  -9 -15   0   56.99    7.90
  -9 -15   0   43.90   14.10
   9 -15   0   52.39   15.50
  -9 -15   0   63.89   15.70
   9 -15   0   25.60   15.70
   9  15   0   59.19   10.20
  -9  15   0   55.99   17.20
   9  15   0   56.09   17.20
  -9  15   0   73.19   21.90
  11 -15   0   43.10   15.30
  11 -15   0   19.40   11.70
  11 -15   0   42.60   17.70
 -11 -15   0   51.19   13.60
 -11 -15   0   49.70   13.40
 -11  15   0   42.20   15.60
 -11  15   0   37.60   19.20
  11  15   0   65.89   18.00
 -13 -15   0   98.89   22.50
  13 -15   0  123.49   25.00
  13 -15   0  129.59   28.80
  13 -15   0  107.09   23.80
 -13 -15   0  116.19   21.80
 -13  15   0  127.39   25.10
 -13  15   0   91.29   29.50
  13  15   0  188.18   29.40
  15 -15   0   14.70   17.30
  15 -15   0   -6.80    9.50
 -15 -15   0   13.00    9.40
  15 -15   0    3.80   13.50
 -15 -15   0   13.80    9.50
  15  15   0   18.80   13.90
 -15  15   0  -16.50   12.80
 -15  15   0   16.70   12.80
  17 -15   0   16.80   12.90
  17 -15   0    8.10   14.30
 -17 -15   0    7.50    9.00
  17 -15   0    7.90   17.00
 -17 -15   0   25.50   12.60
  17  15   0   33.00   16.30
 -17  15   0   32.70   18.90
 -17  15   0    9.30   15.40
  19 -15   0    3.40   10.60
  19 -15   0   20.80   19.70
 -19 -15   0    5.30    9.60
 -19  15   0   23.00   17.40
  19  15   0  -11.50   13.30
 -19  15   0    6.40   14.00
  21 -15   0   16.50   15.00
 -21 -15   0   46.50   15.10
 -21  15   0   65.29   28.60
  21  15   0   45.00   18.50
 -21  15   0   91.19   24.50
 -23 -15   0   87.39   22.00
  23 -15   0  100.79   26.40
  23  15   0  125.69   28.70
 -23  15   0   89.79   32.50
 -25 -15   0   -1.30   12.00
  25 -15   0   21.30   14.40
  25  15   0   14.10   17.90
 -25  15   0  -16.50   19.90
 -27 -15   0    1.70   13.70
  27 -15   0    2.60   14.90
  27  15   0   13.10   20.70
 -27  15   0   -3.80   21.10
 -29 -15   0   43.80   18.70
  29 -15   0   32.30   18.60
 -29  15   0    6.50   25.40
  29  15   0   45.20   24.80
 -31 -15   0   18.30   19.70
  31 -15   0  -18.50   19.40
 -31  15   0  -40.60   26.30
  31  15   0   34.90   27.60
 -33 -15   0   19.40   22.20
  33 -15   0   58.99   26.40
  33  15   0   60.49   33.70
 -33  15   0   46.50   35.00
  35 -15   0   34.40   27.40
 -35  15   0    1.70   34.40
  35  15   0   36.10   35.90
   0 -16   0  155.98   25.60
   0 -16   0  137.59   24.90
   0 -16   0  121.99   23.30
   0  16   0  140.29   27.20
   0  16   0  157.48   25.70
   0  16   0  152.88   27.20
  -2 -16   0   16.90    8.80
   2 -16   0   10.10    8.60
   2 -16   0   11.20    9.60
  -2 -16   0   28.10   11.70
  -2 -16   0   31.10   10.90
   2 -16   0   -7.30    7.00
   2  16   0   40.20   14.20
  -2  16   0   15.60   10.90
   2  16   0   23.70   12.20
  -2  16   0    7.10   11.70
  -2  16   0   19.70   10.50
   2  16   0   23.20   10.00
   4 -16   0   22.60   12.30
  -4 -16   0   35.20   10.40
   4 -16   0   27.10   12.50
   4 -16   0   42.40   14.30
  -4 -16   0   14.40   10.10
  -4 -16   0   27.80   11.20
   4  16   0   37.30   11.50
  -4  16   0   18.90   11.20
   4  16   0   52.69   14.80
  -4  16   0   19.70   14.90
   4  16   0   45.00   13.60
  -6 -16   0  121.39   22.30
   6 -16   0  145.99   26.80
   6 -16   0  100.39   22.10
   6 -16   0  106.49   23.20
  -6 -16   0  115.99   17.20
  -6 -16   0  107.09   22.10
  -6  16   0  132.89   29.70
   6  16   0  139.79   22.30
   6  16   0  148.89   26.30
  -6  16   0  138.19   24.80
   8 -16   0   38.20   14.00
  -8 -16   0   50.39   12.90
  -8 -16   0   49.60   13.70
   8 -16   0   22.50   12.40
  -8 -16   0   39.30    7.70
   8 -16   0   20.30   14.80
   8  16   0   40.50   15.20
  -8  16   0   30.20   17.40
   8  16   0   37.90   10.20
  -8  16   0   45.10   16.10
  10 -16   0    3.00    9.60
  10 -16   0   14.20   10.60
 -10 -16   0    6.60    7.80
  10 -16   0   10.70   14.90
 -10 -16   0   11.70    8.60
 -10  16   0   14.20   15.40
 -10  16   0   -8.00   10.10
  10  16   0   13.40   10.90
  12 -16   0    5.00    9.40
 -12 -16   0    2.80    9.00
  12 -16   0   -2.80   10.80
  12 -16   0  -15.00   12.40
 -12 -16   0    2.00    8.00
 -12  16   0   -2.00   11.00
 -12  16   0    5.80   15.20
  12  16   0  -12.20    8.90
  14 -16   0   -0.90   11.60
  14 -16   0    3.30   17.30
 -14 -16   0    8.80    8.80
 -14 -16   0   13.60   10.30
  14 -16   0   -2.20    8.40
  14  16   0   14.10   10.70
 -14  16   0  -32.50   11.00
 -14  16   0   12.30   15.50
  16 -16   0   88.99   21.60
  16 -16   0   68.39   26.60
  16 -16   0   67.99   19.90
 -16 -16   0   45.80   16.60
 -16 -16   0   64.09   16.30
 -16  16   0   66.19   26.00
 -16  16   0   53.19   19.00
  16  16   0   52.29   18.40
  18 -16   0   29.00   16.50
  18 -16   0   36.30   16.20
  18 -16   0   75.19   27.00
 -18 -16   0   57.59   15.00
 -18 -16   0   46.60   16.10
  18  16   0   72.49   20.00
 -18  16   0   69.69   20.80
 -18  16   0   -7.30   17.10
 -20 -16   0   16.80   12.00
  20 -16   0   40.70   18.00
  20 -16   0    6.10   12.10
 -20 -16   0   14.60   11.60
 -20  16   0   14.00   17.70
  20  16   0   11.20   14.40
  22 -16   0   17.30   15.50
 -22 -16   0   11.80   12.40
  22  16   0   29.00   16.20
 -22  16   0   -4.50   20.10
  24 -16   0   12.80   15.80
 -24 -16   0   30.10   14.90
 -24  16   0    8.00   21.20
  24  16   0   -4.60   15.50
 -26 -16   0  -13.40   13.20
  26 -16   0  -16.50   14.80
  26  16   0    4.90   17.70
 -26  16   0    9.30   21.40
 -28 -16   0   29.50   18.30
  28 -16   0   -9.30   16.70
  28  16   0   72.79   26.20
 -28  16   0   64.59   32.30
 -30 -16   0   23.70   19.00
  30 -16   0    6.90   20.20
  30  16   0  -39.70   22.20
 -30  16   0   22.10   29.50
 -32 -16   0   10.40   22.60
  32 -16   0    5.00   20.00
  32  16   0  -12.50   30.50
 -32  16   0    7.00   30.70
  34 -16   0  -36.90   21.70
  34  16   0  100.79   41.00
 -34  16   0   24.70   35.50
   1 -17   0   14.90   10.30
   1 -17   0   29.40   12.00
  -1 -17   0   17.90    9.50
  -1 -17   0   11.60    8.50
   1 -17   0   11.80   10.70
  -1 -17   0   20.00   11.20
  -1  17   0   15.20   10.60
  -1  17   0   15.90   11.40
  -1  17   0    4.60   12.30
   1  17   0   27.20   13.40
   1  17   0   -2.10   10.80
   1  17   0   19.80   12.00
  -3 -17   0  590.74   72.29
  -3 -17   0  622.24   69.29
   3 -17   0  484.55   71.09
  -3 -17   0  611.14   71.59
   3 -17   0  649.83   73.49
   3 -17   0  668.33   73.99
   3  17   0  613.34   72.29
  -3  17   0  630.24   73.09
  -3  17   0  678.73   78.59
   3  17   0  758.22   76.29
   5 -17   0  995.10  125.79
  -5 -17   0 1294.57  126.29
  -5 -17   0 1029.00  125.49
   5 -17   0 1204.18  127.09
   5 -17   0 1196.88  128.49
  -5 -17   0 1147.49  121.59
  -5  17   0 1415.56  135.79
  -5  17   0 1093.79  126.29
   7 -17   0  802.82  104.29
   7 -17   0  985.90  108.29
   7 -17   0  887.51  104.89
  -7 -17   0  781.02  103.09
  -7 -17   0  979.50  103.89
  -7 -17   0  952.20   98.59
  -7  17   0 1053.89  113.39
  -7  17   0  947.41  105.99
   7  17   0  981.90  102.09
   7  17   0 1122.89  107.89
   9 -17   0  236.28   39.00
   9 -17   0  215.28   41.30
  -9 -17   0  204.18   36.40
   9 -17   0  209.68   37.90
  -9 -17   0  285.37   28.30
  -9 -17   0  288.47   35.70
  -9  17   0  309.57   49.30
   9  17   0  239.88   30.40
  -9  17   0  255.37   40.50
   9  17   0  229.78   38.60
  11 -17   0   12.10   14.50
  11 -17   0   11.40   12.20
  11 -17   0   13.80   10.90
 -11 -17   0    6.70    9.50
 -11 -17   0    5.60    9.30
 -11  17   0   29.80   17.70
  11  17   0   23.60   14.30
 -11  17   0   21.10   12.70
 -13 -17   0   62.69   17.20
 -13 -17   0   97.79   21.20
  13 -17   0   64.29   19.70
  13 -17   0   73.29   21.60
  13 -17   0   81.89   23.90
  13  17   0  101.69   23.60
 -13  17   0  120.09   24.90
 -13  17   0   79.79   27.70
 -15 -17   0  405.16   58.89
  15 -17   0  532.85   63.39
  15 -17   0  515.65   67.09
  15 -17   0  439.46   61.29
 -15 -17   0  485.55   57.39
 -15  17   0  467.95   69.09
 -15  17   0  536.35   63.49
  17 -17   0 1078.59  128.49
  17 -17   0  952.20  115.89
 -17 -17   0  922.21  110.79
 -17 -17   0  926.51  113.79
  17 -17   0 1200.88  119.59
  17  17   0 1190.18  118.79
 -17  17   0  894.71  123.89
 -17  17   0 1072.49  117.29
  19 -17   0  418.96   63.19
  19 -17   0  480.85   65.89
 -19 -17   0  600.04   60.59
 -19 -17   0  432.06   61.19
 -19  17   0  490.45   74.09
  19  17   0  499.85   64.79
 -21 -17   0  127.09   22.80
 -21 -17   0   85.09   22.30
  21 -17   0   59.49   22.30
 -21  17   0   43.10   28.30
  21  17   0   77.09   25.00
 -23 -17   0   -9.10   12.30
  23 -17   0  -19.30   14.00
 -23 -17   0    5.80   11.40
 -23  17   0   38.60   28.50
  23  17   0    4.40   14.90
 -25 -17   0   20.30   16.30
  25 -17   0   48.50   21.90
  25  17   0   59.09   24.90
 -25  17   0   53.99   28.20
  27 -17   0  338.67   59.89
 -27 -17   0  428.56   54.49
 -27  17   0  435.56   76.19
  27  17   0  398.86   64.59
 -29 -17   0  450.35   51.99
  29 -17   0  313.27   56.49
  29  17   0  319.87   60.19
 -29  17   0  236.18   61.29
  31 -17   0   96.79   31.00
 -31 -17   0   83.29   26.30
  31  17   0   97.79   34.80
 -31  17   0  137.29   46.50
  33 -17   0   -1.20   22.50
  33  17   0   37.70   34.60
 -33  17   0  -38.70   36.60
  35 -17   0  -38.70   24.60
 -35  17   0    9.00   43.30
  35  17   0   13.70   36.70
   0 -18   0   -0.70    8.80
   0 -18   0  -13.70    8.90
   0 -18   0  -17.40    8.10
   0  18   0   16.00   13.60
   0  18   0    0.40   10.50
   0  18   0   20.70   14.40
   2 -18   0  210.98   35.70
   2 -18   0  193.28   34.90
   2 -18   0  230.08   34.00
  -2 -18   0  192.38   33.80
  -2 -18   0  179.68   34.90
  -2 -18   0  226.68   31.50
  -2  18   0  323.57   42.50
   2  18   0  316.47   38.30
  -2  18   0  262.67   39.50
   2  18   0  236.28   33.70
   2  18   0  256.97   39.90
  -4 -18   0  851.91  102.19
   4 -18   0  741.23  101.09
  -4 -18   0  909.21   98.39
   4 -18   0  912.11  102.99
  -4 -18   0 1047.00  102.69
   4 -18   0  954.50  104.29
   4  18   0  963.20  102.39
  -4  18   0  958.10  103.59
   6 -18   0  851.91  115.99
  -6 -18   0 1129.59  111.79
  -6 -18   0  981.80  116.59
   6 -18   0  977.70  116.99
  -6 -18   0 1022.80  115.39
   6 -18   0 1024.50  118.69
  -6  18   0 1068.49  117.99
   6  18   0 1269.47  120.99
  -6  18   0 1342.37  128.39
  -8 -18   0  457.35   53.59
  -8 -18   0  395.06   46.70
   8 -18   0  336.57   53.09
  -8 -18   0  393.06   53.39
   8 -18   0  398.16   54.39
   8 -18   0  465.75   59.09
  -8  18   0  504.55   64.49
   8  18   0  588.34   59.59
   8  18   0  446.66   50.49
  -8  18   0  448.76   55.99
  10 -18   0   94.39   23.40
  10 -18   0  150.68   30.30
 -10 -18   0   82.19   20.80
  10 -18   0   66.79   21.30
 -10 -18   0   97.99   21.20
 -10  18   0  152.48   28.90
 -10  18   0  103.79   29.30
  10  18   0  159.48   27.50
  12 -18   0   59.79   21.00
  12 -18   0   49.80   18.20
 -12 -18   0  101.29   19.90
  12 -18   0  136.39   29.90
 -12 -18   0   86.19   20.80
 -12  18   0  156.48   27.80
  12  18   0  129.39   26.50
 -12  18   0   53.19   24.60
  14 -18   0  275.67   48.80
 -14 -18   0  241.98   41.50
  14 -18   0  228.08   42.20
 -14 -18   0  254.17   37.10
  14 -18   0  288.97   45.40
 -14  18   0  284.57   44.60
  14  18   0  350.36   44.70
 -14  18   0  260.37   53.19
 -16 -18   0  382.76   48.50
  16 -18   0  396.26   58.19
 -16 -18   0  370.26   51.19
  16 -18   0  395.76   53.59
 -16  18   0  304.97   62.49
  16  18   0  391.06   54.89
 -18 -18   0  525.25   72.69
  18 -18   0  586.44   76.59
  18 -18   0  562.34   75.39
 -18 -18   0  723.23   72.49
  18  18   0  601.54   75.99
 -18  18   0  561.14   84.49
 -20 -18   0  264.47   43.40
 -20 -18   0  275.77   38.40
  20 -18   0  195.48   42.70
  20  18   0  280.57   47.30
 -20  18   0  268.67   56.89
 -22 -18   0   65.89   22.80
  22 -18   0    7.80   16.60
 -22  18   0   34.70   27.10
  22  18   0   33.00   20.20
 -24 -18   0   71.09   22.90
 -24 -18   0   38.70   17.50
  24 -18   0   38.90   18.80
 -24  18   0   23.30   24.10
  24  18   0    1.00   19.70
 -26 -18   0  178.08   32.20
 -26 -18   0  202.58   37.00
  26 -18   0  184.68   38.40
  26  18   0  118.19   37.80
 -26  18   0   99.39   44.70
 -28 -18   0  324.27   53.89
 -28 -18   0  387.36   50.59
  28 -18   0  353.76   57.49
 -28  18   0  333.77   67.79
  28  18   0  272.57   55.29
 -30 -18   0  132.29   32.70
  30 -18   0  211.68   42.40
  30  18   0  190.68   43.50
 -30  18   0  102.19   42.00
  32 -18   0   51.89   30.60
 -32  18   0   80.39   44.20
  32  18   0   60.99   36.00
  34 -18   0  -59.59   22.10
 -34  18   0  -32.80   40.80
  34  18   0   88.09   41.40
  -1 -19   0   20.10   11.60
   1 -19   0   10.70   10.40
  -1 -19   0   41.30   14.00
  -1 -19   0   11.90   11.10
   1 -19   0   29.20   12.90
   1 -19   0   -1.50   11.70
  -1  19   0   22.80   12.20
  -1  19   0   26.20   15.10
   1  19   0    6.40   11.70
   1  19   0    5.00   11.50
   1  19   0   46.30   17.80
  -1  19   0   46.90   18.10
   3 -19   0    8.00    9.80
  -3 -19   0   35.10   13.90
  -3 -19   0   17.60   11.60
  -3 -19   0   20.30    9.40
   3 -19   0   11.30   11.90
   3 -19   0    9.10   12.80
  -3  19   0    3.10   16.80
   3  19   0   24.40   15.10
   3  19   0    8.50   13.30
  -3  19   0   25.30   15.10
   3  19   0   26.50   15.20
  -5 -19   0   25.10   14.10
   5 -19   0   37.80   15.30
  -5 -19   0   23.50   10.80
   5 -19   0   57.79   19.10
   5 -19   0   40.60   16.50
  -5 -19   0   20.00   14.40
  -5  19   0   69.19   24.20
   5  19   0   33.50   18.60
  -5  19   0   30.80   15.90
   5  19   0   66.69   19.40
   7 -19   0   30.60   18.00
  -7 -19   0   40.70   14.90
  -7 -19   0   41.10   10.20
   7 -19   0   27.50   14.50
   7 -19   0   21.00   14.40
  -7 -19   0   52.29   16.40
   7  19   0   48.70   19.40
  -7  19   0   36.20   20.60
   7  19   0   38.40   14.00
  -7  19   0   24.60   15.80
  -9 -19   0    2.10    5.00
  -9 -19   0   24.10   11.90
   9 -19   0    1.80   12.10
   9 -19   0   16.80   11.80
  -9 -19   0   11.70   11.20
   9 -19   0   35.60   17.50
  -9  19   0    6.00   18.10
  -9  19   0   12.50   14.00
   9  19   0    0.60   14.30
 -11 -19   0   -5.90    9.70
  11 -19   0  -12.80   12.70
  11 -19   0    0.30   10.60
  11 -19   0  -19.90   14.50
 -11 -19   0   -4.80   10.10
 -11  19   0  -20.20   14.20
  11  19   0   23.60   15.70
 -11  19   0    9.50   15.50
  13 -19   0   15.90   12.20
 -13 -19   0   14.20   12.40
  13 -19   0   29.20   17.30
 -13 -19   0   11.60   11.70
  13 -19   0   23.00   20.10
  13  19   0   26.90   16.50
 -13  19   0   45.50   21.40
 -13  19   0   38.60   24.90
  15 -19   0   26.60   17.80
  15 -19   0    6.90   12.50
 -15 -19   0   -8.20   11.80
 -15 -19   0   -1.60   11.50
  15  19   0    5.10   14.50
 -15  19   0   -6.90   16.90
 -17 -19   0   28.70   18.20
  17 -19   0   23.60   17.50
 -17 -19   0   31.10   16.30
  17 -19   0   56.69   23.80
  17  19   0   40.80   19.60
 -17  19   0   44.30   26.80
  19 -19   0   35.20   19.50
 -19 -19   0    9.50   15.20
 -19 -19   0   32.20   16.50
 -19  19   0   50.69   31.70
  19  19   0   10.50   18.40
 -21 -19   0    0.00   15.70
  21 -19   0    2.80   14.20
 -21 -19   0   -5.00   13.00
 -21  19   0    3.90   27.40
  21  19   0  -13.10   17.30
 -23 -19   0  -23.40   14.00
  23 -19   0   -3.20   14.00
 -23 -19   0  -12.00   16.80
  23  19   0  -29.40   18.50
 -23  19   0   26.90   23.00
  25 -19   0   33.30   20.80
 -25 -19   0    1.10   16.80
 -25 -19   0   12.40   16.40
 -25  19   0   37.60   29.60
  25  19   0  -32.10   18.80
 -27 -19   0  -10.20   16.80
 -27 -19   0   22.20   19.00
  27 -19   0   17.10   20.00
 -27  19   0   46.50   30.80
  27  19   0   20.10   24.80
 -29 -19   0  -17.10   18.80
 -29 -19   0   40.40   23.60
  29 -19   0   14.60   22.20
 -29  19   0  -37.10   25.70
  29  19   0   70.39   32.60
 -31 -19   0   23.40   22.70
  31 -19   0    2.90   23.50
 -31  19   0  -22.40   30.30
  31  19   0  -34.60   30.70
 -33 -19   0    9.30   22.10
  33 -19   0   64.49   29.00
  33  19   0   -3.20   36.10
 -33  19   0  -38.20   36.50
   0 -20   0  120.19   23.20
   0 -20   0   95.19   23.60
   0 -20   0   94.79   22.80
   0  20   0  134.09   26.20
   0  20   0   74.09   24.20
   0  20   0  105.89   27.30
  -2 -20   0  210.38   35.10
  -2 -20   0  146.59   33.40
   2 -20   0  205.48   35.20
   2 -20   0  156.58   33.70
  -2 -20   0  209.98   31.20
   2 -20   0  208.68   35.80
   2  20   0  333.97   39.90
   2  20   0  279.57   42.40
   2  20   0  257.07   38.00
  -2  20   0  257.67   45.40
  -2  20   0  253.57   38.30
  -4 -20   0  787.32  104.39
   4 -20   0  872.71  105.59
  -4 -20   0  925.91  104.89
   4 -20   0  909.41  106.59
  -4 -20   0  939.01  101.29
   4 -20   0  956.80  107.49
   4  20   0 1030.00  105.99
  -4  20   0 1106.99  108.59
   6 -20   0 1176.08  155.98
   6 -20   0 1443.06  159.58
  -6 -20   0 1378.46  155.38
  -6 -20   0 1231.48  155.88
   6 -20   0 1391.26  157.18
  -6 -20   0 1339.07  150.48
   6  20   0 1741.63  157.78
   6  20   0 1779.22  162.48
  -6  20   0 1472.75  158.18
  -6  20   0 1776.02  168.68
   8 -20   0  686.13   90.69
  -8 -20   0  729.23   82.39
  -8 -20   0  670.83   89.29
   8 -20   0  817.72   92.19
  -8 -20   0  842.42   89.49
   8 -20   0  837.72   94.59
  -8  20   0  896.11   93.79
  -8  20   0  724.73   98.09
   8  20   0  748.23   86.59
   8  20   0 1002.10   96.19
 -10 -20   0  154.28   26.70
  10 -20   0  116.89   28.60
  10 -20   0  112.09   27.00
 -10 -20   0  139.39   16.90
 -10 -20   0  133.89   27.50
  10 -20   0  133.89   31.80
  10  20   0  191.88   34.50
 -10  20   0  134.69   35.40
  12 -20   0   87.09   26.60
 -12 -20   0  131.29   24.00
  12 -20   0   75.49   23.10
 -12 -20   0   99.89   22.80
  12 -20   0  142.59   31.90
 -12  20   0  127.59   35.10
  12  20   0   88.59   25.20
 -14 -20   0  523.05   55.89
 -14 -20   0  332.87   53.49
  14 -20   0  388.66   56.99
  14 -20   0  465.05   59.99
 -14  20   0  413.46   72.49
  14  20   0  456.15   60.49
 -16 -20   0  638.84   71.99
 -16 -20   0  552.64   74.59
  16 -20   0  584.54   76.59
  16 -20   0  608.84   77.89
  16  20   0  677.63   79.09
 -16  20   0  569.14   86.09
  18 -20   0  599.44   76.19
 -18 -20   0  588.24   74.39
 -18 -20   0  601.94   69.89
 -18  20   0  514.55   90.19
  18  20   0  566.94   75.79
  20 -20   0  201.28   42.50
 -20 -20   0  236.78   43.00
 -20 -20   0  311.47   39.90
  20  20   0  267.67   47.50
 -20  20   0  192.38   54.09
 -22 -20   0   29.20   19.30
 -22 -20   0   58.49   17.80
  22 -20   0   31.30   19.10
 -22  20   0   60.19   31.10
  22  20   0   48.20   26.10
 -24 -20   0   45.80   20.20
  24 -20   0   65.69   25.40
 -24 -20   0   31.30   21.10
  24  20   0   24.50   24.80
 -24  20   0   78.59   35.20
 -26 -20   0  221.58   38.50
 -26 -20   0  277.27   46.30
  26 -20   0  196.58   43.10
 -26  20   0  187.58   56.49
  26  20   0  269.17   50.39
 -28 -20   0  455.25   60.99
 -28 -20   0  359.06   53.29
  28 -20   0  310.27   59.89
  28  20   0  350.86   63.39
 -28  20   0  340.87   73.59
 -30 -20   0  250.37   48.80
  30 -20   0  294.77   54.79
 -30  20   0  176.88   57.69
  30  20   0  337.27   61.19
  32 -20   0   89.79   34.30
 -32 -20   0   83.49   29.20
 -32  20   0   87.89   48.20
  32  20   0   58.49   40.50
   1 -21   0   16.30   12.80
   1 -21   0   14.50   11.10
  -1 -21   0  -20.40   11.00
  -1 -21   0    4.80   10.60
  -1 -21   0    2.30   10.00
   1 -21   0    7.60   12.60
   1  21   0   26.00   18.00
   1  21   0   -4.20   11.10
   1  21   0  -34.50   11.10
  -1  21   0   -8.30   14.50
  -1  21   0   -3.80   13.30
  -3 -21   0   84.69   23.30
  -3 -21   0   95.69   20.00
   3 -21   0   86.49   22.10
   3 -21   0  120.99   25.40
   3 -21   0   79.89   22.50
  -3 -21   0   82.39   21.90
  -3  21   0  176.08   36.90
   3  21   0  103.49   23.10
  -3  21   0  154.08   29.10
   3  21   0  145.19   29.30
   3  21   0  179.18   32.10
  -5 -21   0  532.55   64.49
   5 -21   0  434.16   64.79
  -5 -21   0  460.55   65.09
  -5 -21   0  492.95   60.09
   5 -21   0  532.75   68.29
   5 -21   0  560.04   67.19
   5  21   0  751.32   74.09
  -5  21   0  658.43   78.29
  -7 -21   0  513.05   66.09
   7 -21   0  701.53   74.49
   7 -21   0  544.15   69.29
   7 -21   0  488.35   68.39
  -7 -21   0  456.15   66.19
  -7 -21   0  526.55   60.89
   7  21   0  569.64   66.49
   7  21   0  677.53   72.99
  -7  21   0  596.44   77.29
   9 -21   0   62.39   26.70
  -9 -21   0   48.10   18.50
   9 -21   0   66.59   22.60
  -9 -21   0   78.89   12.70
  -9 -21   0   66.09   20.10
   9 -21   0   79.49   23.10
  -9  21   0   68.59   27.80
   9  21   0   76.39   22.80
  11 -21   0   12.00   18.80
 -11 -21   0   13.90   11.90
  11 -21   0  -21.30    8.20
 -11 -21   0   -1.80   11.60
  11 -21   0   -3.00   15.10
 -11  21   0    4.20   17.70
  11  21   0   21.50   14.50
 -13 -21   0   27.60   14.90
  13 -21   0   39.00   19.80
 -13 -21   0   18.90   12.20
  13 -21   0   28.90   14.70
 -13  21   0   18.40   21.30
  13  21   0   12.20   18.50
  15 -21   0  299.37   52.89
 -15 -21   0  372.36   47.50
 -15 -21   0  338.97   50.19
  15 -21   0  369.96   52.39
 -15  21   0  373.56   67.59
  15  21   0  360.96   57.09
 -17 -21   0  473.35   54.29
 -17 -21   0  441.46   58.69
  17 -21   0  403.56   60.29
 -17  21   0  291.87   68.79
  17  21   0  416.36   60.59
 -19 -21   0   92.69   25.40
  19 -21   0  110.69   28.30
 -19 -21   0  137.29   25.20
  19  21   0   59.09   25.70
 -19  21   0  114.19   36.30
 -21 -21   0   21.50   15.20
 -21 -21   0  -20.20   16.10
  21 -21   0   34.90   19.70
 -21  21   0  -19.00   24.50
  21  21   0   -1.70   19.60
 -23 -21   0   16.80   18.20
 -23 -21   0    6.50   19.00
  23 -21   0    8.60   16.40
 -23  21   0  -14.90   26.40
  23  21   0    6.00   23.00
  25 -21   0   14.30   20.80
 -25 -21   0   53.59   23.00
 -25 -21   0   12.20   19.20
 -25  21   0    0.60   29.10
  25  21   0   30.50   26.30
  27 -21   0  160.38   42.80
 -27 -21   0  174.28   34.00
 -27 -21   0  227.88   42.40
  27  21   0  216.68   47.70
 -27  21   0   70.89   46.50
 -29 -21   0  182.38   40.70
  29 -21   0  321.87   54.09
 -29  21   0   81.69   48.90
  29  21   0  251.57   53.79
  31 -21   0   40.50   30.30
 -31 -21   0  102.09   30.30
  31  21   0   66.79   42.70
 -31  21   0   43.00   49.70
   0 -22   0   22.20   18.70
   0 -22   0   23.20   14.20
   0 -22   0   20.00   14.60
   0  22   0   62.59   23.80
   0  22   0   87.59   22.30
   2 -22   0   -4.20   13.10
  -2 -22   0    9.60   11.40
  -2 -22   0  -20.10   11.20
   2 -22   0   11.70   11.90
  -2 -22   0    0.80   10.30
   2 -22   0   20.80   15.00
   2  22   0    8.70   16.20
  -2  22   0  -19.00   16.40
   2  22   0  -24.20   11.60
  -4 -22   0  -14.40   13.40
   4 -22   0   37.80   16.90
   4 -22   0    7.10   11.40
  -4 -22   0   16.00   10.60
   4 -22   0   -7.70   15.60
  -4 -22   0    8.00   10.50
   4  22   0   31.90   18.00
  -4  22   0    7.20   18.30
   4  22   0    9.50   13.70
  -6 -22   0   24.10   10.40
   6 -22   0   25.80   18.90
   6 -22   0    1.30   15.50
  -6 -22   0   18.30   15.00
  -6 -22   0    7.90   12.30
   6 -22   0   32.90   15.00
  -6  22   0   67.59   25.80
   6  22   0   30.30   15.90
   6  22   0   21.00   14.60
   8 -22   0   -6.90   15.40
  -8 -22   0  -12.50   13.50
  -8 -22   0   -5.50   11.00
   8 -22   0    9.30   12.00
   8 -22   0  -18.60   16.00
  -8 -22   0    1.70    6.80
   8  22   0    3.80   14.10
  -8  22   0  -11.90   20.10
   8  22   0  -12.40   10.60
  10 -22   0    6.20   17.70
  10 -22   0    4.00   17.40
 -10 -22   0   15.90   12.10
 -10 -22   0   16.30   13.90
  10 -22   0   16.20   13.50
 -10 -22   0   -1.30    5.30
 -10  22   0   17.60   21.70
  10  22   0    6.90   16.10
  12 -22   0  -24.90   11.40
 -12 -22   0  -24.90   11.90
  12 -22   0   18.50   20.60
 -12 -22   0   -1.40   13.80
 -12  22   0   28.90   22.20
  12  22   0   16.80   17.30
  14 -22   0    2.00   14.20
  14 -22   0   -9.80   20.60
 -14 -22   0   -6.40   12.00
 -14 -22   0  -19.30   13.00
 -14  22   0  -29.30   20.50
  14  22   0   -6.70   16.60
  16 -22   0   40.30   19.70
 -16 -22   0   30.90   18.70
 -16 -22   0   14.80   14.80
 -16  22   0   45.70   30.20
  16  22   0   25.00   21.00
  18 -22   0    6.80   14.50
 -18 -22   0    8.20   16.70
 -18 -22   0    6.90   15.30
 -18  22   0    8.20   23.50
  18  22   0   36.30   21.70
 -20 -22   0    9.60   15.80
  20 -22   0  -12.10   16.00
 -20 -22   0   30.50   16.90
  20  22   0  -41.50   17.50
 -20  22   0   28.10   31.30
 -22 -22   0   20.60   19.30
  22 -22   0   19.70   17.60
 -22 -22   0   15.10   18.30
 -22  22   0  -17.50   25.10
  22  22   0   -1.40   22.50
 -24 -22   0   -0.10   18.60
 -24 -22   0  -19.60   17.80
  24 -22   0  -19.70   17.40
 -24  22   0   46.10   33.60
  24  22   0  -49.20   24.60
 -26 -22   0    5.70   19.80
 -26 -22   0   -3.70   20.70
  26 -22   0  -17.00   19.80
 -26  22   0   17.80   33.90
  26  22   0   12.60   30.50
  28 -22   0  -31.90   21.60
 -28 -22   0   66.39   25.10
  28  22   0  -43.10   32.30
 -28  22   0   23.90   36.00
 -30 -22   0    7.80   23.90
  30 -22   0  -22.70   23.10
 -30  22   0    8.70   38.80
  30  22   0  -42.50   35.60
  -1 -23   0  215.98   33.70
  -1 -23   0  213.28   36.10
   1 -23   0  217.18   35.50
  -1 -23   0  154.98   33.30
   1 -23   0  198.58   37.40
   1 -23   0  160.28   33.80
   1  23   0  206.58   40.90
   1  23   0  171.88   37.60
  -1  23   0  246.68   43.90
  -3 -23   0   59.19   17.30
   3 -23   0   58.99   19.40
  -3 -23   0   63.19   20.30
   3 -23   0   78.19   22.80
   3 -23   0   57.69   22.80
  -3 -23   0   60.09   20.10
  -3  23   0   49.40   25.60
   3  23   0   44.40   21.50
   3  23   0   73.09   23.80
  -5 -23   0   20.30   11.80
  -5 -23   0    6.00    9.50
   5 -23   0    7.40   16.30
  -5 -23   0   27.60   16.70
   5 -23   0   24.90   15.40
   5 -23   0   -7.60   17.70
   5  23   0   -5.50   14.70
  -5  23   0   17.40   22.20
   5  23   0  -12.20   14.60
  -7 -23   0   -4.90   11.80
   7 -23   0   -1.10   16.70
  -7 -23   0  -14.30   13.40
  -7 -23   0   -1.50    8.10
   7 -23   0   36.00   19.40
   7 -23   0   12.70   12.50
  -7  23   0   13.20   20.10
   7  23   0   12.90   13.30
   7  23   0   -3.00   17.10
  -9 -23   0   65.19   21.10
  -9 -23   0   58.69   19.40
   9 -23   0   54.89   26.00
   9 -23   0   41.00   19.40
  -9 -23   0   74.19   12.70
   9 -23   0   51.09   24.10
   9  23   0   64.09   23.10
  -9  23   0   58.29   29.60
 -11 -23   0  124.59   30.10
  11 -23   0  115.69   30.80
 -11 -23   0  203.08   32.30
  11 -23   0  147.49   33.90
 -11  23   0  214.98   45.80
  11  23   0  147.89   35.20
  13 -23   0   46.90   27.50
  13 -23   0   55.99   22.70
 -13 -23   0   60.29   22.20
 -13 -23   0  119.89   22.50
 -13  23   0  129.09   36.90
  13  23   0   72.89   26.50
 -15 -23   0    3.80   12.20
  15 -23   0   -8.60   14.50
 -15 -23   0    6.90   14.20
  15  23   0   39.10   20.70
 -15  23   0   14.00   28.50
  17 -23   0   20.30   16.80
 -17 -23   0   -0.70   14.90
 -17 -23   0  -38.50   13.20
 -17  23   0  -12.60   23.40
  17  23   0  -20.60   17.60
 -19 -23   0   20.00   18.00
 -19 -23   0   50.29   20.30
  19 -23   0   18.70   19.30
 -19  23   0   -6.50   26.30
  19  23   0    8.00   22.20
 -21 -23   0  100.19   27.80
  21 -23   0   49.00   26.80
 -21 -23   0   92.99   25.50
 -21  23   0  146.29   43.50
  21  23   0  133.29   36.50
 -23 -23   0  114.99   33.30
 -23 -23   0  152.88   28.90
  23 -23   0   98.89   31.50
  23  23   0  126.49   38.80
 -23  23   0   93.79   42.40
 -25 -23   0    9.90   23.30
  25 -23   0   61.09   27.10
 -25 -23   0   54.09   23.10
 -25  23   0   14.70   30.90
  25  23   0   63.79   31.80
  27 -23   0  -29.60   19.90
 -27 -23   0   22.10   23.40
  27  23   0  -62.69   32.30
 -27  23   0  -22.60   34.50
  29 -23   0   -5.00   25.60
 -29 -23   0  -23.30   24.00
 -29  23   0   -4.10   38.80
  29  23   0  -28.60   37.90
   0 -24   0 1071.79  111.19
   0 -24   0  886.51  112.79
   0 -24   0 1000.80  113.39
   0  24   0  932.01  117.79
  -2 -24   0  761.82   80.29
   2 -24   0  653.03   81.39
  -2 -24   0  657.73   74.59
   2 -24   0  489.55   76.19
   2 -24   0  634.04   77.79
  -2 -24   0  589.84   78.09
  -2  24   0  674.83   86.99
   2  24   0  614.34   82.19
   2  24   0  702.53   84.09
  -4 -24   0  281.87   36.10
   4 -24   0  249.18   43.00
   4 -24   0  229.08   43.30
   4 -24   0  271.37   44.80
  -4 -24   0  234.88   40.50
   4  24   0  223.18   44.40
   4  24   0  245.78   44.90
  -4  24   0  276.47   52.79
   6 -24   0  120.09   27.10
  -6 -24   0   86.89   24.10
  -6 -24   0   63.29   22.60
  -6 -24   0  117.49   19.80
   6 -24   0   98.29   27.40
   6 -24   0  122.99   30.00
  -6  24   0   58.89   30.70
   6  24   0   90.89   26.80
   6  24   0  111.49   25.60
   8 -24   0  260.17   45.50
   8 -24   0  165.58   36.70
  -8 -24   0  202.88   36.70
  -8 -24   0  189.48   27.40
   8 -24   0  231.18   41.60
  -8 -24   0  231.88   40.30
   8  24   0  228.18   44.40
  -8  24   0  247.68   49.50
  10 -24   0  561.24   73.19
 -10 -24   0  575.24   67.19
 -10 -24   0  569.14   57.19
 -10 -24   0  444.46   68.19
  10 -24   0  463.55   69.69
 -10  24   0  553.14   81.29
  10  24   0  499.55   72.79
  12 -24   0  597.94   79.99
 -12 -24   0  595.24   78.39
 -12 -24   0  566.94   74.19
  12  24   0  711.03   82.79
 -12  24   0  639.64   91.09
 -14 -24   0  355.06   48.50
  14 -24   0  284.77   51.69
 -14 -24   0  331.57   48.30
  14  24   0  311.77   54.69
 -14  24   0  251.27   60.49
  16 -24   0   17.10   17.60
 -16 -24   0   29.50   19.10
 -16 -24   0   47.10   18.60
  16  24   0  139.79   32.60
 -16  24   0   49.30   32.40
 -18 -24   0   43.20   20.20
 -18 -24   0   11.00   17.20
  18 -24   0   49.00   22.40
  18  24   0   64.69   27.90
 -18  24   0   12.30   29.20
 -20 -24   0  262.47   43.20
  20 -24   0  202.28   46.00
 -20 -24   0  287.87   50.19
 -20  24   0  393.56   73.79
  20  24   0  338.67   57.49
 -22 -24   0  796.32   83.99
 -22 -24   0  581.64   74.89
  22 -24   0  438.06   80.19
  22  24   0  574.74   85.59
 -22  24   0  547.75   97.19
 -24 -24   0  257.27   53.99
  24 -24   0  405.76   63.89
  24  24   0  414.66   66.19
 -24  24   0  427.16   84.19
  26 -24   0   93.99   33.80
 -26 -24   0  105.69   33.10
  26  24   0  113.99   43.90
 -26  24   0   58.89   44.50
  -1 -25   0  355.46   44.70
   1 -25   0  246.38   47.80
   1 -25   0  349.47   52.19
   1 -25   0  298.87   44.80
  -1 -25   0  303.07   49.70
  -1 -25   0  229.48   45.80
   1  25   0  335.77   56.79
  -1  25   0  290.97   55.59
  -3 -25   0  127.49   31.20
   3 -25   0  196.28   35.40
   3 -25   0  180.78   34.00
  -3 -25   0  146.39   27.50
   3 -25   0  154.78   33.30
  -3 -25   0  165.18   33.60
  -3  25   0  176.28   42.30
   3  25   0  185.98   38.20
   3  25   0  110.19   34.10
   5 -25   0   43.00   18.00
  -5 -25   0   28.90   13.50
  -5 -25   0   50.39   18.40
   5 -25   0   37.90   24.00
  -5 -25   0   22.90   18.50
   5 -25   0   35.70   22.50
   5  25   0   36.10   23.90
  -5  25   0   59.39   29.40
   5  25   0   79.39   22.00
   7 -25   0   44.40   37.20
  -7 -25   0   73.99   23.40
  -7 -25   0   70.09   15.10
   7 -25   0   79.09   26.00
   7 -25   0   91.99   24.10
  -7 -25   0   33.00   20.50
  -7  25   0   73.89   29.30
   7  25   0   92.89   26.20
  -9 -25   0  168.38   32.50
  -9 -25   0  138.09   19.80
  -9 -25   0   95.59   28.40
   9 -25   0   74.99   30.60
   9 -25   0  116.29   29.50
  -9  25   0  142.29   39.80
   9  25   0  149.19   36.30
  11 -25   0  246.58   46.10
 -11 -25   0  311.47   45.90
 -11 -25   0  233.58   44.60
  11  25   0  307.07   52.09
 -11  25   0  226.48   54.49
  13 -25   0  248.68   48.80
 -13 -25   0  258.97   47.00
 -13 -25   0  359.36   46.50
 -13  25   0  246.58   60.69
  13  25   0  301.57   52.69
  15 -25   0   61.09   23.60
 -15 -25   0   31.70   20.20
 -15 -25   0   40.40   23.30
  15  25   0   75.99   28.90
 -15  25   0   33.00   30.30
  17 -25   0   -7.90   16.90
 -17 -25   0   -6.00   16.00
 -17 -25   0   17.00   19.60
 -17  25   0    3.60   23.60
  17  25   0   -8.40   19.60
 -19 -25   0   55.69   23.30
 -19 -25   0   28.20   21.30
  19 -25   0   28.10   22.40
  19  25   0   64.79   29.50
 -19  25   0   44.10   37.90
  21 -25   0  161.28   42.90
 -21 -25   0  271.97   46.60
 -21 -25   0  182.58   35.40
 -21  25   0  178.58   56.79
  21  25   0  224.48   47.90
 -23 -25   0  181.28   44.40
  23 -25   0  279.37   52.19
  23  25   0  399.36   64.39
 -23  25   0  181.58   63.19
 -25 -25   0   36.90   27.00
  25 -25   0   58.09   31.70
  25  25   0   99.19   43.20
 -25  25   0   49.00   41.60
   0 -26   0   39.70   22.00
   0 -26   0   57.29   28.70
   0 -26   0   70.59   22.80
   0  26   0  101.29   32.30
   2 -26   0   88.99   22.70
  -2 -26   0   54.79   23.50
  -2 -26   0   51.29   18.80
  -2 -26   0   77.19   25.80
   2 -26   0   25.10   21.10
   2 -26   0   42.00   24.50
   2  26   0   20.20   25.30
  -2  26   0   70.59   31.00
   4 -26   0    3.30   17.20
   4 -26   0   69.79   25.00
   4 -26   0   27.00   21.50
  -4 -26   0   24.90   18.20
  -4 -26   0   51.49   16.20
  -4 -26   0   57.49   20.80
  -4  26   0   20.70   26.20
   4  26   0   30.00   21.00
   4  26   0   26.70   20.30
   6 -26   0  -18.70   21.30
  -6 -26   0   -2.70   19.30
  -6 -26   0   50.89   13.70
  -6 -26   0   14.90   16.30
   6 -26   0  -24.70   13.40
   6  26   0   26.60   20.10
  -6  26   0   42.90   25.60
   6  26   0    0.90   19.20
  -8 -26   0    7.40   14.40
  -8 -26   0    5.20   19.80
  -8 -26   0   18.40   11.30
   8 -26   0   45.70   25.80
   8 -26   0    7.50   14.30
  -8  26   0   -8.10   26.90
   8  26   0   15.60   21.20
 -10 -26   0   16.50   18.80
 -10 -26   0   44.60   21.30
  10 -26   0   27.20   19.80
 -10 -26   0   39.40    9.70
 -10  26   0  118.09   38.10
  10  26   0   15.10   22.50
  12 -26   0   16.40   18.90
 -12 -26   0   78.89   25.10
 -12 -26   0   30.80   19.70
 -12  26   0   55.59   34.90
  12  26   0   36.30   27.80
  14 -26   0    9.70   17.50
 -14 -26   0   28.70   17.60
 -14 -26   0    5.40   20.70
  14  26   0   57.49   28.70
 -14  26   0   93.29   37.40
 -16 -26   0    6.90   20.20
 -16 -26   0    3.40   18.20
  16 -26   0   16.40   20.30
 -16  26   0   24.80   31.30
  16  26   0   -6.30   23.60
 -18 -26   0    1.80   20.80
  18 -26   0   -8.50   19.10
 -18 -26   0  -26.00   20.40
  18  26   0   -6.60   26.40
 -18  26   0    3.70   32.10
 -20 -26   0   43.10   24.40
 -20 -26   0    3.40   22.30
  20 -26   0  -13.30   21.20
  20  26   0   67.89   33.00
 -20  26   0   29.50   36.30
  22 -26   0   27.20   28.00
 -22 -26   0   19.20   22.30
 -22  26   0   14.90   40.70
  22  26   0  -30.30   32.90
 -24 -26   0   69.09   30.00
  24 -26   0   26.30   29.00
  24  26   0   43.80   40.20
 -24  26   0   93.69   47.50
   1 -27   0  436.16   57.99
   1 -27   0  324.97   56.99
  -1 -27   0  335.77   58.09
  -1 -27   0  352.36   51.69
  -1 -27   0  365.06   59.09
   1 -27   0  397.16   53.49
  -1  27   0  371.96   64.89
   1  27   0  441.06   66.79
  -3 -27   0  131.79   32.10
   3 -27   0  122.19   30.60
   3 -27   0   85.49   34.50
  -3 -27   0   96.69   27.60
   3 -27   0  161.38   32.90
  -3 -27   0  113.09   25.00
   3  27   0  164.78   35.90
  -3  27   0  198.98   46.70
   5 -27   0   -7.90   16.10
  -5 -27   0   -9.20   21.40
   5 -27   0   63.09   26.10
  -5 -27   0   44.20   20.40
  -5 -27   0    2.40   13.30
  -5  27   0   47.70   30.90
   5  27   0  -28.10   23.10
   5  27   0    7.20   20.60
  -7 -27   0   33.50   18.00
  -7 -27   0   44.90   23.10
   7 -27   0  -13.10   16.50
  -7 -27   0   34.30   12.60
   7  27   0    5.10   23.50
  -7  27   0   21.30   29.50
   9 -27   0  142.59   32.70
  -9 -27   0   76.19   29.00
  -9 -27   0  153.08   21.80
  -9 -27   0  160.58   31.60
   9  27   0  155.08   39.70
  -9  27   0  164.48   47.10
 -11 -27   0  369.26   56.79
  11 -27   0  336.87   55.49
 -11 -27   0  316.17   50.79
 -11  27   0  302.77   69.09
  11  27   0  354.46   60.19
 -13 -27   0  201.58   39.70
  13 -27   0  227.08   43.80
 -13 -27   0  242.38   45.10
  13  27   0  282.27   52.59
 -13  27   0  188.08   54.89
  15 -27   0   28.90   22.90
 -15 -27   0   48.80   22.00
 -15 -27   0   39.40   24.20
 -15  27   0   62.79   32.90
  15  27   0   -2.40   29.40
 -17 -27   0   -3.10   19.40
  17 -27   0   35.10   21.30
 -17 -27   0   10.50   22.60
 -17  27   0    4.10   30.80
  17  27   0   14.60   29.70
  19 -27   0   29.00   27.20
 -19 -27   0   42.00   23.80
  19  27   0   50.29   35.70
 -19  27   0   83.49   39.90
 -21 -27   0   66.09   31.40
  21 -27   0  223.28   45.80
 -21  27   0  164.28   53.39
  21  27   0  113.19   44.70
  23  27   0  338.47   67.49
   0 -28   0  107.79   35.70
   0 -28   0  108.89   26.90
   0 -28   0   82.79   28.30
   0  28   0  166.88   40.80
   2 -28   0   61.09   25.70
   2 -28   0   57.19   22.10
   2 -28   0   47.60   29.10
  -2 -28   0   49.70   19.50
  -2 -28   0   68.79   26.70
  -2 -28   0   29.80   20.00
   2  28   0   29.40   27.20
  -2  28   0   65.29   30.10
  -4 -28   0   13.10   17.60
   4 -28   0   18.90   20.20
   4 -28   0   15.80   25.60
  -4 -28   0  -20.10   14.90
  -4 -28   0   -4.20   22.40
   4  28   0  -40.80   18.90
   4  28   0  -50.39   21.30
  -4  28   0   -8.20   28.20
  -6 -28   0   16.50   18.30
  -6 -28   0   28.90   24.40
  -6 -28   0    6.40   13.40
   6 -28   0   39.60   18.60
   6  28   0   13.10   28.20
  -6  28   0   89.89   35.90
  -8 -28   0    4.50   11.00
  -8 -28   0   -6.80   15.50
  -8 -28   0  -26.90   23.80
   8 -28   0   -4.10   18.10
   8  28   0   11.20   22.20
  -8  28   0    2.40   28.30
 -10 -28   0   63.89   28.70
  10 -28   0   66.79   26.90
 -10 -28   0   74.99   24.20
  10  28   0   95.19   35.50
 -10  28   0   27.50   34.70
 -12 -28   0  113.79   29.70
  12 -28   0  130.39   34.00
 -12 -28   0   88.19   29.60
 -12  28   0   71.29   41.20
  12  28   0  188.28   43.40
  14 -28   0   21.30   21.60
 -14 -28   0  -11.40   20.80
 -14 -28   0  -16.70   18.90
  14  28   0   -0.90   24.70
 -14  28   0    1.90   32.00
  16 -28   0    0.60   19.80
 -16 -28   0   26.10   20.80
  16  28   0   29.40   32.40
 -16  28   0   52.89   42.20
  18 -28   0   23.90   25.20
 -18 -28   0   -4.40   21.60
  18  28   0   35.80   34.20
 -18  28   0  -55.89   36.80
 -20 -28   0  -38.60   21.70
  20 -28   0   -1.80   25.30
 -20  28   0   39.60   44.70
  20  28   0   43.80   37.40
   1 -29   0   13.20   27.50
   1 -29   0  -36.30   22.10
  -1 -29   0   -0.60   17.60
  -1 -29   0    3.10   28.00
   1 -29   0   -8.80   17.90
  -1 -29   0   27.60   19.60
  -1  29   0  -24.20   26.30
   1  29   0   30.00   26.50
  -3 -29   0   12.00   25.40
  -3 -29   0  -32.50   14.70
   3 -29   0    1.50   19.80
  -3 -29   0  -20.30   17.10
   3  29   0   -7.60   25.30
  -3  29   0    4.40   30.80
  -5 -29   0   16.40   16.30
  -5 -29   0  -54.49   25.50
   5 -29   0  -23.00   14.60
  -5 -29   0  -10.20   18.20
   5  29   0    0.80   23.10
  -5  29   0   16.40   31.60
   7 -29   0   11.60   17.20
  -7 -29   0  -10.40   13.50
  -7 -29   0  -21.10   18.20
  -7 -29   0  -19.90   25.40
  -7  29   0   64.19   33.50
  -9 -29   0   -5.50   18.60
   9 -29   0   30.00   21.90
  -9 -29   0    6.90   23.80
  -9 -29   0    7.30   10.70
  -9  29   0   13.10   32.80
   9  29   0    1.20   29.40
  11 -29   0    4.60   21.10
 -11 -29   0  -65.69   24.70
 -11 -29   0    4.00   17.50
 -11  29   0    2.00   28.40
  11  29   0   13.20   32.40
  13 -29   0  -10.60   19.10
 -13 -29   0   20.50   21.70
  13  29   0   -9.60   29.70
 -13  29   0    4.90   32.70
  15 -29   0   10.90   24.90
 -15 -29   0  -14.80   19.00
  15  29   0   -5.70   31.00
 -15  29   0   20.80   40.00
  17 -29   0   37.20   25.40
 -17 -29   0   35.60   24.60
  17  29   0   32.90   34.80
 -17  29   0  -29.70   33.80
   0 -30   0   12.40   19.50
   0 -30   0   -0.90   22.30
   0  30   0   -8.50   29.60
   2 -30   0   36.20   21.80
  -2 -30   0   37.00   21.70
  -2 -30   0   28.40   20.40
  -2 -30   0  112.89   31.20
  -2  30   0   53.49   34.90
   2  30   0   58.39   33.30
   4 -30   0  149.79   36.20
  -4 -30   0  218.18   43.80
  -4 -30   0  133.39   34.40
  -4  30   0  153.08   45.50
  -6 -30   0  138.59   25.50
  -6 -30   0  107.29   32.00
  -6 -30   0  109.49   38.30
   6 -30   0  101.49   31.50
   6  30   0  158.28   40.00
  -6  30   0  106.59   45.00
  -8 -30   0   12.90   29.50
  -8 -30   0   94.09   28.90
   8 -30   0   67.29   25.20
   8  30   0   88.89   36.60
  -8  30   0   13.10   38.40
  10 -30   0   21.10   21.90
 -10 -30   0   -0.40   21.80
  10  30   0   -8.10   32.70
 -10  30   0  139.79   45.10
 -12 -30   0    9.80   20.90
  12 -30   0   -6.50   20.30
  12  30   0   44.90   36.10
 -12  30   0   -5.70   41.10
  14 -30   0  123.69   35.10
 -14 -30   0   72.69   28.60
  14  30   0   39.00   40.10
 -14  30   0   84.59   48.30
   1 -31   0    2.00   22.30
  -1 -31   0   52.29   28.80
  -1  31   0   76.89   39.60
   1  31   0  -35.20   30.90
   3 -31   0  220.78   46.90
  -3 -31   0  256.17   47.80
  -3  31   0  193.28   55.69
   5 -31   0  517.75   67.89
  -5 -31   0  335.57   62.79
  -5  31   0  478.15   84.19
   7 -31   0  267.37   52.69
  -7 -31   0  289.57   53.89
  -7  31   0  317.07   66.69
  -9 -31   0  117.69   34.10
   9 -31   0  110.49   34.30
  -9  31   0   97.39   49.50
   9  31   0   70.39   43.30
 -11 -31   0   48.60   28.20
  11 -31   0   41.00   27.80
 -11  31   0   22.10   38.40
  11  31   0   70.79   39.40
   0 -32   0   -9.50   19.30
   0  32   0   22.90   35.40
  -2 -32   0   -8.90   23.50
   2 -32   0   44.60   27.30
   4 -32   0   90.39   32.10
  -4 -32   0   33.80   30.30
  -4  32   0  100.59   43.40
   6 -32   0   79.99   32.40
  -6 -32   0   91.49   34.90
  -6  32   0   19.40   41.90
  40   0  -1   10.20   30.80
  38   0  -1   15.00   21.60
  36   0  -1    1.40   18.80
 -36   0   1  -34.70   23.40
 -36   0   1  -21.70   24.00
 -34   0   1  -27.00   19.10
  34   0  -1  -18.50   16.60
  34   0  -1  -23.00   31.40
 -34   0   1   22.30   20.90
  32   0  -1    6.40   28.00
  32   0  -1  -31.90   15.90
 -32   0   1   15.40   18.50
 -32   0   1    7.10   19.10
 -30   0   1  -19.00   16.00
  30   0  -1   -3.20   12.80
  30   0  -1   20.10   23.10
 -30   0   1  -33.10   15.20
 -28   0   1   -6.30   14.70
  28   0  -1   15.50   20.80
 -28   0   1  -15.50   12.30
  28   0  -1  -13.60   11.10
 -26   0   1   -2.40   10.50
  26   0  -1    7.60   13.80
 -26   0   1    2.30   11.60
  26   0  -1    1.10   16.70
  24   0  -1   -1.80   14.10
  24   0  -1   -3.30   11.00
 -24   0   1   -3.40    8.90
 -24   0   1  -10.20   10.70
 -22   0   1   12.40   12.70
  22   0  -1   -2.70   10.60
 -22   0   1    4.50    8.30
  22   0  -1   15.30   10.90
 -20   0   1   -1.20    6.30
  20   0  -1   12.10   10.00
 -20   0   1   -2.10    8.90
  20   0  -1   -2.70    6.70
 -18   0   1   -2.20    8.60
  18   0  -1   -7.80    7.50
 -18   0   1    2.00    7.00
  18   0  -1    5.30    7.00
  16   0  -1   -2.60    4.90
  16   0  -1   10.20    7.00
 -16   0   1    3.70    5.60
 -16   0   1   -5.60    5.20
 -14   0   1   -1.20    3.60
 -14   0   1    0.10    5.20
  14   0  -1   -2.70    4.90
  14   0  -1    1.20    4.40
  12   0  -1   -8.40    3.30
 -12   0   1   -2.50    4.80
  12   0  -1   -1.60    4.40
 -12   0   1    6.00    4.00
  10   0  -1    1.40    3.00
 -10   0   1   -3.70    3.70
  10   0  -1    2.60    4.30
 -10   0   1   -4.40    2.50
  -8   0   1    3.30    2.90
   8   0  -1    0.80    3.80
  -8   0   1    3.00    4.00
   8   0  -1    1.50    2.60
   6   0  -1   -0.20    2.20
  -6   0   1    1.70    2.10
   6   0  -1    0.90    1.80
  -6   0   1    2.00    2.00
  -4   0   1    2.20    1.70
   4   0  -1    1.30    1.50
   4   0  -1   -0.40    1.00
  -4   0   1    3.40    1.50
   4   0   1    0.10    1.50
  -4   0  -1   -3.00    1.30
  -4   0  -1    0.70    1.30
   4   0   1   -1.00    1.00
   6   0   1   -0.40    1.60
  -6   0  -1    1.80    2.10
   6   0   1    1.00    2.50
  -6   0  -1    2.30    2.40
   8   0   1    0.70    2.60
   8   0   1   -0.30    3.10
  -8   0  -1    1.00    2.80
  10   0   1   -2.50    2.80
  10   0   1    1.80    4.70
 -10   0  -1   -2.70    3.40
 -10   0  -1   -0.40    3.20
 -12   0  -1   -7.20    3.90
 -12   0  -1   -0.20    3.40
  12   0   1   12.30    6.20
  12   0   1    2.40    4.30
  14   0   1    5.30    7.40
 -14   0  -1    4.30    6.20
 -14   0  -1    3.10    4.50
  14   0   1   -2.20    3.90
  16   0   1   -0.90    5.30
  16   0   1   -4.40    7.40
 -16   0  -1    4.30    6.20
 -16   0  -1    0.30    4.70
  18   0   1   -6.40    7.80
 -18   0  -1    8.50    6.80
 -18   0  -1   -3.20    6.90
  18   0   1    1.40    6.00
 -20   0  -1    7.60    7.60
  20   0   1   -1.50    9.80
 -20   0  -1   -3.00    9.00
  20   0   1   -4.30    6.30
 -22   0  -1    4.10    9.10
 -22   0  -1   12.10   11.20
  22   0   1   -1.10    8.10
  22   0   1   19.40   14.20
  24   0   1   23.50   13.70
  24   0   1  -10.00    8.50
 -24   0  -1    4.80   10.10
 -24   0  -1    9.70   12.60
 -26   0  -1    6.30   10.50
  26   0   1   33.20   17.60
 -26   0  -1   -8.50   12.70
  26   0   1   -4.70   10.40
 -28   0  -1  -19.10   12.10
  28   0   1  -10.60   12.00
  28   0   1   15.00   20.90
 -28   0  -1   -5.00   14.70
  30   0   1   -6.90   11.50
 -30   0  -1   13.80   15.80
 -30   0  -1  -37.00   13.90
  30   0   1   11.50   24.20
 -32   0  -1  -11.00   16.00
  32   0   1   -4.70   15.00
 -32   0  -1   29.40   20.70
  32   0   1   14.00   27.40
  34   0   1  -25.00   33.60
 -34   0  -1   -6.70   18.80
  34   0   1   -6.80   17.20
  36   0   1   13.50   21.10
  38   0   1  -67.89   21.10
  40   0   1    6.80   26.40
  41  -1  -1   27.20   33.30
  41   1  -1   87.99   33.50
  39  -1  -1   50.09   28.10
 -39   1   1   -7.70   28.40
  39   1  -1   10.00   25.30
  37  -1  -1   31.90   29.10
 -37  -1   1  122.99   30.50
  37   1  -1  126.29   35.50
 -37   1   1  110.19   36.40
 -35  -1   1  333.97   64.89
 -35  -1   1  539.65   65.69
  35  -1  -1  458.75   64.79
 -35   1   1  381.06   69.69
  35   1  -1  476.15   67.09
 -35   1   1  493.95   64.69
 -33  -1   1  610.84   81.99
 -33  -1   1  722.23   88.99
  33  -1  -1  879.41   99.79
  33  -1  -1  562.74   83.69
  33   1  -1  913.81   97.29
 -33   1   1  681.83   84.09
  33   1  -1  697.03   87.39
 -33   1   1  508.15   85.29
 -31  -1   1  185.18   43.00
  31  -1  -1  269.97   45.70
 -31  -1   1  284.57   42.70
  31  -1  -1  330.77   55.49
 -31   1   1  274.17   42.50
 -31   1   1  198.98   44.30
  31   1  -1  387.56   55.39
  31   1  -1  219.18   41.90
  29  -1  -1  119.39   28.70
 -29  -1   1  147.19   31.90
 -29  -1   1  133.89   27.10
  29  -1  -1  103.69   30.90
  29   1  -1  181.88   37.10
 -29   1   1  102.99   29.90
 -29   1   1  141.79   28.20
  29   1  -1  119.49   28.00
 -27  -1   1  283.17   45.10
 -27  -1   1  245.78   41.60
  27  -1  -1  401.96   47.20
  27  -1  -1  327.67   54.29
 -27   1   1  371.66   56.39
  27   1  -1  302.97   50.29
  27   1  -1  434.26   48.20
 -27   1   1  265.37   42.40
 -25  -1   1  717.33   98.39
 -25  -1   1  888.51   96.69
  25  -1  -1  809.72  101.39
  25  -1  -1 1075.19  100.99
 -25   1   1  890.11  103.09
  25   1  -1  744.83   99.29
 -25   1   1  771.82   96.19
  25   1  -1 1093.89  101.19
  23  -1  -1 1499.95  177.28
 -23  -1   1 1547.55  172.78
  23  -1  -1 2037.50  177.88
 -23  -1   1 1497.75  176.28
 -23   1   1 1724.93  179.88
  23   1  -1 1582.44  176.98
 -23   1   1 1649.13  173.78
  21  -1  -1  981.10  124.79
 -21  -1   1 1184.78  122.39
  21  -1  -1 1249.97  124.49
 -21  -1   1 1095.29  125.69
  21   1  -1 1015.40  124.49
 -21   1   1 1184.18  127.99
 -21   1   1 1156.68  122.79
  21   1  -1 1245.28  124.49
 -19  -1   1  475.85   57.39
 -19  -1   1  580.54   62.59
  19  -1  -1  537.25   59.69
  19  -1  -1  501.45   61.99
  19   1  -1  431.96   59.39
  19   1  -1  507.05   58.99
 -19   1   1  478.25   57.99
 -19   1   1  586.54   64.79
 -17  -1   1  398.96   48.70
  17  -1  -1  349.27   48.50
 -17  -1   1  323.67   44.60
  17  -1  -1  431.76   47.70
  17   1  -1  343.17   47.60
 -17   1   1  416.66   50.09
 -17   1   1  407.16   46.20
  17   1  -1  515.55   48.60
 -15  -1   1 1282.57  127.69
  15  -1  -1 1055.59  129.79
 -15  -1   1 1343.67  130.89
  15  -1  -1 1278.47  128.79
 -15   1   1 1149.29  130.89
 -15   1   1 1254.07  128.09
  15   1  -1 1229.78  128.19
  15   1  -1 1127.89  129.19
 -13  -1   1 2316.77  211.18
  13  -1  -1 2213.88  211.98
 -13  -1   1 2329.67  213.88
  13  -1  -1 2017.60  213.78
 -13   1   1 2020.50  210.98
  13   1  -1 1713.93  210.38
 -13   1   1 1938.11  213.88
  13   1  -1 1916.31  212.18
 -11  -1   1 3467.45  368.46
  11  -1  -1 3413.26  369.26
  11  -1  -1 3497.15  367.46
 -11  -1   1 4126.59  367.36
  11   1  -1 3369.66  368.06
 -11   1   1 3592.14  369.96
  11   1  -1 3401.16  366.96
 -11   1   1 4082.59  367.86
   9  -1  -1 2866.51  296.97
  -9  -1   1 3037.30  298.07
   9  -1  -1 2556.24  298.27
  -9  -1   1 3051.69  296.57
   9   1  -1 2686.23  296.47
  -9   1   1 3434.56  297.57
   9   1  -1 2858.11  297.57
  -9   1   1 2922.21  299.17
   7  -1  -1 1242.78  136.09
   7  -1  -1 1125.19  137.09
  -7  -1   1 1519.85  135.99
  -7  -1   1 1344.27  136.69
  -7   1   1 1528.45  136.59
  -7   1   1 1317.27  137.79
   7   1  -1 1290.57  136.39
   7   1  -1 1264.57  135.69
  -5  -1   1  527.75   53.59
   5  -1  -1  520.55   53.49
   5  -1  -1  511.55   54.59
  -5   1   1  479.15   53.39
   5   1  -1  527.95   53.49
  -5   1   1  515.65   54.79
   5   1  -1  504.75   52.99
   3  -1  -1  807.62   82.89
  -3  -1   1  870.31   82.39
  -3  -1   1  763.42   82.49
   3  -1  -1  809.02   83.69
   3   1  -1  827.22   82.49
  -3   1   1  790.92   83.59
   3  -1   1  346.37   37.50
  -3  -1  -1  316.47   36.30
   3  -1   1  374.06   36.60
  -3   1  -1  352.96   36.50
  -3   1  -1  347.57   37.50
   3   1   1  356.36   36.60
  -5  -1  -1    3.50    2.00
   5  -1   1    7.00    3.50
  -5  -1  -1    2.20    2.10
   5  -1   1    2.60    2.30
   5   1   1   -0.10    1.60
   5   1   1    1.50    2.00
  -5   1  -1    4.00    2.80
  -5   1  -1    1.70    2.10
   7  -1   1  316.57   35.90
   7  -1   1  311.57   37.40
  -7  -1  -1  302.77   36.20
  -7  -1  -1  359.96   35.90
   7   1   1  300.47   35.50
   7   1   1  312.97   36.40
  -7   1  -1  329.57   37.60
  -7   1  -1  383.36   36.40
  -9  -1  -1 1540.85  166.28
  -9  -1  -1 1844.72  165.78
   9  -1   1 1439.36  167.08
   9  -1   1 1683.43  166.08
   9   1   1 1491.75  165.38
  -9   1  -1 1584.14  167.78
  -9   1  -1 1731.33  165.78
   9   1   1 1578.64  166.58
 -11  -1  -1 2544.05  225.18
 -11  -1  -1 2072.99  225.78
  11  -1   1 2031.10  226.78
 -11   1  -1 2098.79  227.18
  11   1   1 2201.08  226.28
 -11   1  -1 2336.17  225.08
  11   1   1 2072.29  224.78
  13  -1   1 1206.48  114.09
 -13  -1  -1 1039.30  114.29
 -13  -1  -1 1141.59  112.99
  13  -1   1  953.30  114.89
  13   1   1 1053.89  114.59
 -13   1  -1  937.21  114.89
  13   1   1 1087.69  113.39
 -13   1  -1 1140.49  113.29
  15  -1   1  458.35   50.59
 -15  -1  -1  423.56   51.39
 -15  -1  -1  446.76   49.70
  15  -1   1  398.16   52.29
 -15   1  -1  412.66   52.49
  15   1   1  468.25   50.69
 -15   1  -1  483.95   50.29
  15   1   1  376.56   50.89
 -17  -1  -1   71.59   17.70
 -17  -1  -1   97.99   17.30
  17  -1   1   67.29   18.10
  17  -1   1  103.19   18.40
  17   1   1   89.09   20.00
 -17   1  -1  107.59   18.10
  17   1   1  105.19   19.40
 -17   1  -1   96.19   21.00
 -19  -1  -1  197.28   27.90
 -19  -1  -1  221.68   32.20
  19  -1   1  208.28   29.70
  19  -1   1  238.78   34.20
 -19   1  -1  190.78   33.90
  19   1   1  213.78   29.70
 -19   1  -1  221.28   29.20
  19   1   1  199.68   33.60
  21  -1   1  708.93   80.99
 -21  -1  -1  719.63   82.89
 -21  -1  -1  740.23   79.79
  21  -1   1  679.13   83.79
  21   1   1  603.04   81.69
  21   1   1  873.21   82.69
 -21   1  -1  695.73   79.69
 -21   1  -1  659.43   83.29
 -23  -1  -1 1317.07  144.09
 -23  -1  -1 1205.28  146.89
  23  -1   1 1633.04  148.09
  23  -1   1 1191.78  148.69
  23   1   1 1236.48  147.99
  23   1   1 1666.03  148.69
 -23   1  -1 1240.28  143.99
 -23   1  -1 1364.26  149.99
 -25  -1  -1  505.45   60.79
  25  -1   1  524.15   68.09
  25  -1   1  692.93   66.79
 -25  -1  -1  412.96   63.19
  25   1   1  370.56   64.19
 -25   1  -1  537.85   66.89
 -25   1  -1  483.45   61.39
  25   1   1  607.54   65.39
  27  -1   1  103.09   29.30
 -27  -1  -1   71.09   22.10
 -27  -1  -1   66.59   18.90
  27  -1   1   87.89   23.20
 -27   1  -1   74.59   20.20
 -27   1  -1   78.29   22.60
  27   1   1  134.39   26.90
  27   1   1   58.69   23.10
  29  -1   1   58.09   26.90
 -29  -1  -1   17.60   14.60
  29  -1   1   33.40   16.70
 -29  -1  -1   38.90   19.30
 -29   1  -1   31.80   16.50
 -29   1  -1   16.30   18.20
  29   1   1   58.29   18.40
  29   1   1   31.60   22.60
 -31  -1  -1  132.89   29.50
  31  -1   1  178.48   42.80
  31  -1   1  106.49   27.60
 -31  -1  -1  111.09   29.80
  31   1   1  111.89   29.10
  31   1   1  135.69   36.50
 -31   1  -1   63.49   28.10
 -31   1  -1  119.69   27.70
  33  -1   1  425.66   60.89
 -33  -1  -1  431.36   57.79
  33  -1   1  550.64   85.89
 -33   1  -1  446.86   58.89
 -33   1  -1  335.37   63.99
  33   1   1  357.66   61.99
  33   1   1  556.64   74.49
  35  -1   1  295.87   52.79
 -35  -1  -1  292.87   51.89
  35   1   1  301.57   53.69
  35   1   1  375.66   70.59
  37  -1   1   29.80   27.00
  37   1   1   64.09   28.20
  39  -1   1   14.80   23.70
  39   1   1  -52.19   25.60
  41  -1   1  -41.00   26.90
  41   1   1   -5.50   31.20
  40  -2  -1  -37.00   23.50
  40   2  -1   60.29   32.90
 -40   2   1   -7.80   29.80
  38  -2  -1   -2.70   22.40
  38   2  -1   -4.20   25.80
 -38   2   1   54.99   32.10
 -36  -2   1  244.08   40.90
  36  -2  -1  172.78   43.60
 -36   2   1  176.38   45.60
  36   2  -1  303.47   55.19
  36   2  -1  176.68   42.70
 -34  -2   1  621.14   77.79
  34  -2  -1  612.04   79.39
 -34  -2   1  592.14   81.09
  34   2  -1  615.04   79.39
  34   2  -1  809.72   88.49
 -34   2   1  435.76   77.59
 -34   2   1  620.44   78.79
  32  -2  -1  399.76   62.89
 -32  -2   1  321.77   47.00
  32  -2  -1  353.96   51.09
 -32  -2   1  353.96   56.79
  32   2  -1  431.96   61.89
  32   2  -1  283.67   51.49
 -32   2   1  308.77   57.09
 -32   2   1  279.57   48.80
 -30  -2   1   -4.60   15.20
 -30  -2   1   18.10   15.60
  30  -2  -1  -28.10   22.60
  30  -2  -1  -18.70   15.60
  30   2  -1   49.10   19.30
  30   2  -1  -13.10   19.50
 -30   2   1   84.69   21.30
 -30   2   1   18.80   19.70
  28  -2  -1   -8.30   12.20
  28  -2  -1   -8.50   19.50
 -28  -2   1   13.30   11.50
 -28  -2   1   -4.20   12.40
  28   2  -1   10.40   18.00
 -28   2   1  -19.30   15.00
 -28   2   1    3.70   12.10
  28   2  -1    9.00   12.70
  26  -2  -1  330.37   53.29
  26  -2  -1  413.16   47.60
 -26  -2   1  261.77   46.60
 -26  -2   1  317.57   43.00
  26   2  -1  325.27   47.20
 -26   2   1  260.87   41.90
 -26   2   1  367.26   56.59
  26   2  -1  339.27   46.40
  24  -2  -1  921.51   89.09
 -24  -2   1  706.23   86.69
  24  -2  -1  815.62   92.09
 -24  -2   1  679.83   83.29
  24   2  -1  676.33   87.09
 -24   2   1  838.42   92.39
 -24   2   1  685.53   84.19
 -22  -2   1 1516.05  164.58
  22  -2  -1 1397.36  168.98
 -22  -2   1 1633.44  168.68
  22  -2  -1 1732.13  168.28
 -22   2   1 1528.95  165.68
 -22   2   1 1368.46  169.88
  22   2  -1 1861.21  168.68
  22   2  -1 1488.55  167.88
 -20  -2   1  286.97   36.60
  20  -2  -1  255.97   40.60
  20  -2  -1  362.06   40.00
 -20  -2   1  264.17   38.70
 -20   2   1  292.67   37.30
  20   2  -1  252.17   38.20
 -20   2   1  301.07   43.20
  20   2  -1  327.17   39.30
 -18  -2   1   33.20    9.70
  18  -2  -1   44.30   12.10
 -18  -2   1   38.30   12.10
  18  -2  -1   14.50   10.70
 -18   2   1   39.50   11.00
  18   2  -1   24.50   10.70
  18   2  -1   33.90   11.20
 -18   2   1   38.00   13.90
  16  -2  -1   87.09   19.40
 -16  -2   1  100.09   19.20
 -16  -2   1   93.19   16.00
  16  -2  -1   93.49   17.60
  16   2  -1   78.19   17.50
 -16   2   1   91.39   17.10
 -16   2   1  118.19   23.40
  16   2  -1  110.69   18.30
 -14  -2   1   79.99   14.20
  14  -2  -1   86.09   17.70
  14  -2  -1   92.09   16.20
 -14  -2   1   95.39   17.30
 -14   2   1   96.29   16.00
 -14   2   1   70.29   18.50
  14   2  -1   78.69   15.50
  14   2  -1  100.69   16.50
  12  -2  -1  819.02   95.59
 -12  -2   1  980.30   92.99
  12  -2  -1 1079.79   94.79
 -12  -2   1  791.32   93.39
 -12   2   1  851.91   96.39
  12   2  -1  798.12   92.79
  12   2  -1  821.22   93.39
 -12   2   1  928.51   93.69
 -10  -2   1  845.52   87.99
 -10  -2   1  936.81   87.19
  10  -2  -1  831.72   90.09
  10  -2  -1  817.62   87.69
 -10   2   1  777.62   89.99
  10   2  -1  737.93   87.19
 -10   2   1  972.00   88.39
  10   2  -1  746.53   86.89
  -8  -2   1  181.08   22.60
   8  -2  -1  195.48   24.90
   8  -2  -1  180.28   22.80
  -8  -2   1  198.18   22.20
   8   2  -1  191.48   22.40
   8   2  -1  184.68   22.40
  -8   2   1  211.48   25.80
  -8   2   1  222.58   23.50
  -6  -2   1  124.49   13.80
   6  -2  -1  118.09   14.70
  -6  -2   1  114.69   13.90
   6  -2  -1  104.19   15.60
   6   2  -1  119.09   13.90
   6   2  -1  108.29   13.80
  -6   2   1  111.49   15.90
  -6   2   1  142.59   15.00
   4  -2  -1    8.50    2.70
  -4  -2   1    7.50    1.90
  -4  -2   1    6.80    2.10
   4  -2  -1    6.90    3.50
  -4   2   1    3.70    2.70
   4   2  -1    8.80    2.30
   4   2  -1   10.60    2.10
  -4   2   1    6.40    2.60
   2  -2  -1 1533.85  162.38
   2  -2  -1 1625.64  162.48
   2  -2  -1 1701.03  163.28
  -2  -2   1 1537.15  161.58
  -2   2   1 1624.64  162.48
  -2   2   1 1610.94  163.28
  -2  -2  -1 1835.82  176.68
   2  -2   1 1769.12  177.78
   2   2   1 1739.63  176.68
  -2   2  -1 1734.13  176.58
  -2   2  -1 1770.82  177.78
   2   2   1 1638.74  175.88
   4  -2   1   -0.30    2.30
   4  -2   1    3.60    2.20
  -4  -2  -1    3.70    2.10
   4   2   1    2.90    1.90
  -4   2  -1    3.10    3.10
  -4   2  -1    2.50    2.00
   6  -2   1    7.80    4.40
   6  -2   1    3.70    2.60
  -6  -2  -1    2.70    2.40
   6   2   1    1.90    2.50
  -6   2  -1    8.60    4.50
   6   2   1    4.70    2.80
  -6   2  -1   11.60    3.80
  -8  -2  -1  876.41   94.39
   8  -2   1  847.92   94.49
  -8  -2  -1  965.00   94.19
   8  -2   1  834.72   96.39
  -8   2  -1 1066.29   95.19
   8   2   1  860.51   94.19
   8   2   1  871.71   94.59
  -8   2  -1  937.71   97.29
 -10  -2  -1 1770.22  169.68
  10  -2   1 1919.91  170.98
  10  -2   1 1494.55  171.98
 -10  -2  -1 1601.74  170.18
 -10   2  -1 1735.83  170.28
 -10   2  -1 1486.85  172.28
  10   2   1 1524.95  169.68
  10   2   1 1666.03  170.58
 -12  -2  -1 1311.87  129.29
  12  -2   1 1111.59  131.99
  12  -2   1 1354.36  130.39
 -12  -2  -1 1197.48  129.99
  12   2   1 1229.58  130.49
 -12   2  -1 1179.58  132.69
 -12   2  -1 1263.07  129.79
  12   2   1 1257.87  129.79
  14  -2   1   60.49   15.30
 -14  -2  -1   63.59   12.60
  14  -2   1   77.79   14.70
 -14  -2  -1   66.09   14.20
 -14   2  -1   90.19   18.30
  14   2   1   66.89   15.00
 -14   2  -1   63.59   13.40
  14   2   1   62.39   13.40
  16  -2   1   -2.50    7.30
  16  -2   1    4.40    6.50
 -16  -2  -1   18.80    8.00
 -16  -2  -1   -1.10    4.50
 -16   2  -1    1.00    7.50
 -16   2  -1    2.70    5.70
  16   2   1   -4.70    6.00
  16   2   1   -4.50    5.20
 -18  -2  -1   -1.70    5.20
 -18  -2  -1    4.10    6.80
  18  -2   1   -0.50    7.90
  18  -2   1   -3.60    5.10
 -18   2  -1    1.30    6.20
  18   2   1    5.00    6.70
 -18   2  -1   -6.50    6.70
  18   2   1   -0.10    7.70
  20  -2   1  242.68   30.10
 -20  -2  -1  163.88   27.60
 -20  -2  -1  192.88   31.80
  20  -2   1  177.98   32.70
 -20   2  -1  191.98   27.60
  20   2   1  172.68   29.60
  20   2   1  164.38   31.40
 -20   2  -1  200.28   35.10
  22  -2   1 1186.08  123.89
  22  -2   1 1080.79  126.79
 -22  -2  -1 1161.18  125.19
 -22  -2  -1 1121.69  121.69
  22   2   1  997.90  124.09
 -22   2  -1 1092.89  127.39
 -22   2  -1 1071.49  122.19
  22   2   1 1324.07  125.39
  24  -2   1  772.92   78.79
 -24  -2  -1  560.84   76.49
  24  -2   1  659.83   82.79
 -24  -2  -1  569.34   73.99
 -24   2  -1  608.24   75.29
  24   2   1  822.42   79.89
 -24   2  -1  704.83   82.49
  24   2   1  608.44   79.19
  26  -2   1  194.98   32.90
 -26  -2  -1  173.28   29.00
 -26  -2  -1  175.18   33.00
  26  -2   1  169.18   38.00
  26   2   1  103.99   29.80
  26   2   1  203.08   33.50
 -26   2  -1  139.29   28.50
 -26   2  -1  176.68   36.40
 -28  -2  -1   25.60   15.40
 -28  -2  -1    5.70   12.00
  28  -2   1   28.70   23.60
  28  -2   1   20.60   16.30
  28   2   1   17.10   19.90
 -28   2  -1    8.40   13.90
 -28   2  -1   41.50   15.80
  28   2   1   -0.40   13.70
  30  -2   1   38.00   24.90
  30  -2   1   13.70   15.50
 -30  -2  -1    1.10   15.60
  30   2   1   25.80   14.60
  30   2   1  -21.10   19.70
 -30   2  -1    6.50   17.40
 -30   2  -1    7.70   16.00
 -32  -2  -1  212.68   40.30
  32  -2   1  366.16   58.59
  32  -2   1  239.58   44.30
  32   2   1  295.67   52.59
  32   2   1  235.28   44.80
 -32   2  -1  319.17   46.60
 -32   2  -1  197.98   45.80
 -34  -2  -1  404.16   56.09
  34  -2   1  398.16   58.09
  34   2   1  404.36   58.59
 -34   2  -1  331.67   64.79
 -34   2  -1  334.47   60.89
  34   2   1  502.15   69.99
  36  -2   1  145.79   35.30
 -36  -2  -1   89.19   33.00
  36   2   1  147.59   35.40
  36   2   1   93.19   50.79
  38  -2   1  -28.60   23.80
  38   2   1   14.20   22.10
  40  -2   1    2.60   24.60
  40   2   1    1.40   29.40
  41  -3  -1  -13.40   29.90
  41   3  -1   12.50   35.20
 -41   3   1   -3.70   31.80
  39  -3  -1   63.29   30.20
  39   3  -1   33.00   31.90
 -39   3   1   12.90   31.30
  37  -3  -1   38.90   24.40
 -37  -3   1  -27.20   23.90
  37   3  -1  -12.50   33.90
  37   3  -1   25.20   24.60
 -37   3   1  -53.09   26.20
  35  -3  -1   50.49   22.50
 -35  -3   1  -21.20   18.20
  35   3  -1  -24.10   28.70
  35   3  -1   26.10   21.00
 -35   3   1   41.60   25.10
 -35   3   1   54.79   25.30
 -33  -3   1  -11.20   15.60
  33  -3  -1   29.20   20.00
 -33   3   1   10.30   21.50
  33   3  -1   49.70   28.10
  33   3  -1   27.20   20.30
 -33   3   1   28.00   22.40
 -31  -3   1   -3.40   14.70
  31  -3  -1    0.10   26.10
 -31  -3   1  -11.20   15.60
  31  -3  -1    5.80   13.00
  31   3  -1   33.90   21.70
  31   3  -1  -21.20   14.50
 -31   3   1   16.70   18.80
 -31   3   1   19.10   18.20
 -29  -3   1   40.50   17.40
  29  -3  -1   43.40   17.60
  29  -3  -1   45.70   28.50
 -29  -3   1   16.10   17.30
 -29   3   1   46.10   19.50
 -29   3   1   -6.30   19.40
  29   3  -1   35.00   17.00
  29   3  -1   35.40   21.40
  27  -3  -1  -10.20   20.20
 -27  -3   1   27.60   14.20
 -27  -3   1   18.60   13.90
  27  -3  -1   31.80   15.60
 -27   3   1   13.90   13.10
  27   3  -1   20.60   17.20
  27   3  -1   17.50   13.40
 -27   3   1   32.70   20.90
 -25  -3   1   17.20   11.50
  25  -3  -1   27.10   14.60
 -25  -3   1  -22.20    9.30
  25  -3  -1    5.60   17.40
 -25   3   1    7.20   11.00
  25   3  -1    3.40   12.00
 -25   3   1   25.40   17.60
  25   3  -1  -12.80   13.20
 -23  -3   1   49.99   16.10
  23  -3  -1   28.70   15.20
  23  -3  -1   35.80   13.80
 -23  -3   1   40.40   13.70
  23   3  -1   31.10   14.50
 -23   3   1   60.29   14.90
  23   3  -1   44.20   16.00
 -23   3   1   43.10   19.10
 -21  -3   1   34.10   12.40
  21  -3  -1   16.00   10.60
  21  -3  -1   28.60   15.30
 -21  -3   1   25.50    9.80
 -21   3   1   29.50   11.00
  21   3  -1   30.20   12.40
 -21   3   1   27.50   14.90
  21   3  -1   23.10   10.80
  19  -3  -1    4.60   10.90
 -19  -3   1   22.90   11.10
 -19  -3   1   18.20    8.60
  19  -3  -1   15.60    9.30
 -19   3   1    5.80    9.80
 -19   3   1   17.50    9.20
  19   3  -1   19.90    9.90
  19   3  -1   25.20   10.90
  17  -3  -1    8.40    7.40
 -17  -3   1    7.50    7.50
 -17  -3   1   25.00    7.80
  17  -3  -1    5.80    8.40
 -17   3   1   17.90   11.90
 -17   3   1    8.00    7.20
  17   3  -1   12.60    7.70
  17   3  -1    7.40    6.80
  15  -3  -1  274.57   33.30
 -15  -3   1  245.18   31.50
 -15  -3   1  274.47   33.30
  15  -3  -1  244.68   35.20
  15   3  -1  284.17   33.10
  15   3  -1  241.58   32.30
 -15   3   1  227.18   35.30
 -15   3   1  310.77   33.90
  13  -3  -1   44.20   10.00
 -13  -3   1   17.10    6.20
  13  -3  -1   32.70   10.90
 -13  -3   1   34.90    8.90
  13   3  -1   25.40    8.10
 -13   3   1   18.60    9.40
 -13   3   1   24.70    8.00
  13   3  -1   31.00    7.90
  11  -3  -1   14.60    6.00
 -11  -3   1    5.60    3.60
  11  -3  -1    2.40    5.60
 -11  -3   1    7.50    4.60
 -11   3   1    7.90    5.20
  11   3  -1    0.60    3.70
  11   3  -1    9.40    4.70
 -11   3   1    9.00    7.00
  -9  -3   1   21.00    5.20
   9  -3  -1   15.20    5.60
   9  -3  -1    8.50    6.20
  -9  -3   1    8.90    4.30
  -9   3   1   17.10    5.60
   9   3  -1   23.70    5.70
  -9   3   1   13.30    7.20
   9   3  -1   26.00    5.40
   7  -3  -1  184.58   22.30
  -7  -3   1  178.38   21.00
  -7  -3   1  193.68   20.90
   7  -3  -1  166.98   23.80
   7   3  -1  180.08   20.60
  -7   3   1  188.48   24.40
  -7   3   1  224.98   22.90
   7   3  -1  181.48   21.40
  -5  -3   1   45.60    6.10
   5  -3  -1   48.60    8.40
  -5  -3   1   71.29    7.50
   5  -3  -1   40.20    9.30
  -5   3   1   75.09    8.70
   5   3  -1   50.19    6.00
   5   3  -1   42.80    7.40
  -5   3   1   53.29   10.30
  -3  -3   1    3.80    1.70
   3  -3  -1    3.10    2.30
   3  -3  -1    1.30    2.40
  -3   3   1    3.70    2.20
  -3   3   1   -0.30    2.10
   3   3  -1    2.80    1.60
  -1  -3   1  116.49   11.70
   1  -3  -1  108.69   12.30
  -1  -3   1   93.29   11.40
   1  -3  -1  103.29   12.40
   1  -3  -1   98.49   12.10
  -1  -3   1   92.99   11.30
   1   3  -1   92.99   11.40
  -1   3   1   90.49   12.30
   1   3  -1   95.69   11.30
  -1   3   1   99.59   12.10
  -1   3   1  113.59   12.20
   1   3  -1  105.39   11.60
   1  -3   1  162.88   18.00
  -1  -3  -1  151.58   16.70
  -1  -3  -1  156.48   17.30
   1  -3   1  150.28   16.90
  -1  -3  -1  156.08   17.30
   1   3   1  146.09   16.70
   1   3   1  140.29   17.00
   1   3   1  161.68   17.50
  -1   3  -1  150.48   17.80
  -1   3  -1  155.78   17.00
   3  -3   1    3.00    3.00
   3  -3   1    2.10    2.00
  -3  -3  -1    3.00    2.20
   3   3   1    7.60    1.80
  -3   3  -1    5.90    2.40
   3   3   1    2.50    2.10
  -3   3  -1    8.40    3.70
   5  -3   1   89.49   12.10
  -5  -3  -1  100.69   11.90
   5  -3   1   88.99   13.60
  -5   3  -1  101.29   12.30
  -5   3  -1   90.39   13.90
   5   3   1   83.09   11.80
   7  -3   1  366.76   39.90
  -7  -3  -1  399.76   39.50
   7  -3   1  338.97   41.80
  -7   3  -1  427.26   40.60
  -7   3  -1  369.76   42.40
   7   3   1  350.46   38.90
   7   3   1  293.17   39.00
  -9  -3  -1   28.60    6.50
   9  -3   1   17.40    7.90
   9  -3   1   31.80    7.40
  -9   3  -1   20.00    7.90
   9   3   1   17.00    5.80
   9   3   1   28.30    6.90
  -9   3  -1   24.10    6.80
 -11  -3  -1    3.00    3.50
  11  -3   1    5.60    4.40
  11  -3   1    3.80    5.70
 -11  -3  -1    6.60    4.10
  11   3   1    7.40    4.50
 -11   3  -1    0.80    5.90
  11   3   1   -0.20    3.80
 -11   3  -1    4.90    4.80
  13  -3   1   74.49   14.60
 -13  -3  -1   72.89   13.80
 -13  -3  -1   67.79   12.70
  13  -3   1   64.09   16.70
 -13   3  -1   68.89   16.80
  13   3   1   72.69   14.40
  13   3   1   74.69   14.20
 -13   3  -1   89.69   15.30
 -15  -3  -1   66.19   13.50
 -15  -3  -1   80.39   15.40
  15  -3   1   59.09   13.80
  15  -3   1   46.50   14.30
 -15   3  -1   67.29   14.30
 -15   3  -1   57.79   16.50
  15   3   1   73.39   15.40
  15   3   1   76.39   14.60
 -17  -3  -1   33.00   10.10
  17  -3   1   25.30   13.40
 -17  -3  -1   42.70   11.90
  17  -3   1   41.70   12.10
  17   3   1   27.90   11.30
 -17   3  -1   25.30   12.20
  17   3   1   42.40   11.80
 -17   3  -1   41.70   11.10
 -19  -3  -1   13.20    9.40
  19  -3   1   36.60   12.30
  19  -3   1    4.80   11.40
 -19  -3  -1   19.90    8.20
 -19   3  -1    1.80    7.40
  19   3   1   25.60   11.00
  19   3   1   22.50    9.90
 -19   3  -1   16.40   11.60
 -21  -3  -1   29.90   12.40
  21  -3   1   45.00   17.90
  21  -3   1   20.90   11.10
 -21  -3  -1   27.40   10.90
  21   3   1   36.90   13.90
 -21   3  -1   23.60   14.00
  21   3   1   44.40   13.70
 -21   3  -1   33.70   11.40
  23  -3   1   91.69   25.30
  23  -3   1   96.19   22.70
 -23  -3  -1   83.99   19.80
 -23  -3  -1   86.59   18.70
  23   3   1   84.29   22.10
 -23   3  -1  118.69   27.00
  23   3   1   90.59   20.50
 -23   3  -1   84.99   20.00
 -25  -3  -1   46.00   14.60
  25  -3   1   25.40   14.30
 -25  -3  -1   30.50   15.30
  25  -3   1   44.90   20.70
  25   3   1   18.20   17.80
  25   3   1   83.19   20.90
 -25   3  -1   43.00   15.40
 -25   3  -1   32.40   18.40
 -27  -3  -1   22.20   12.80
  27  -3   1   23.80   22.20
  27  -3   1   18.40   14.10
  27   3   1   47.20   17.20
 -27   3  -1    9.30   17.60
  27   3   1   11.00   18.40
 -27   3  -1   29.00   14.50
  29  -3   1   24.40   24.30
 -29  -3  -1   28.50   15.90
  29  -3   1   10.90   12.40
 -29   3  -1   18.70   19.30
  29   3   1   29.20   23.00
 -29   3  -1  -21.00   15.50
  29   3   1    5.80   14.00
  31  -3   1    9.20   16.60
 -31  -3  -1    1.50   14.20
  31  -3   1  -17.40   24.10
  31   3   1   -8.10   16.30
 -31   3  -1   11.70   16.20
 -31   3  -1   12.40   18.30
  31   3   1  -25.20   23.20
  33  -3   1    6.20   16.30
 -33  -3  -1   24.40   18.40
 -33   3  -1   16.10   22.10
  33   3   1    6.00   19.60
 -33   3  -1   31.60   25.90
  33   3   1   59.89   30.90
  35  -3   1  -26.40   19.00
 -35  -3  -1   -9.10   19.70
 -35   3  -1   11.00   24.10
  35   3   1   29.20   22.80
  35   3   1  100.79   34.80
  37  -3   1   17.90   21.70
 -37   3  -1   12.00   24.80
  37   3   1   30.70   44.40
  37   3   1    1.00   23.20
  39  -3   1   47.30   28.30
  39   3   1    8.00   27.50
  40  -4  -1  101.09   33.70
  40   4  -1   64.39   37.40
 -40   4   1   71.69   39.30
  38  -4  -1   59.69   25.20
 -38  -4   1   24.00   29.50
  38   4  -1   86.69   39.40
 -38   4   1  -23.10   30.60
  38   4  -1   -7.90   26.30
  36  -4  -1   -2.90   18.60
 -36  -4   1   19.30   23.30
  36   4  -1  -21.60   29.80
  36   4  -1   21.00   24.90
 -36   4   1  -15.90   25.50
  34  -4  -1   -9.60   16.30
 -34  -4   1   -8.50   19.00
 -34   4   1   40.80   26.10
  34   4  -1    8.40   25.00
 -34   4   1    5.80   18.90
  34   4  -1   16.60   19.00
  32  -4  -1    1.00   12.90
 -32  -4   1  -25.90   14.80
  32   4  -1  -22.20   13.70
  32   4  -1    0.30   21.10
 -32   4   1   25.00   19.00
 -32   4   1   20.60   22.50
  30  -4  -1  124.19   37.00
  30  -4  -1   89.09   23.60
 -30  -4   1   56.49   20.90
 -30  -4   1   44.90   20.50
  30   4  -1   80.99   25.30
 -30   4   1   87.79   27.70
  30   4  -1   61.99   25.10
 -30   4   1   68.19   23.70
  28  -4  -1  259.97   49.99
 -28  -4   1  247.88   40.40
  28  -4  -1  222.88   39.50
 -28  -4   1  247.18   38.00
 -28   4   1  210.78   38.00
 -28   4   1  197.88   43.60
  28   4  -1  213.48   40.00
  28   4  -1  239.58   40.90
 -26  -4   1  134.39   28.50
  26  -4  -1  163.58   34.90
 -26  -4   1  148.79   26.80
  26  -4  -1  150.48   30.70
  26   4  -1  210.68   34.70
  26   4  -1  204.98   33.00
 -26   4   1  131.39   34.00
 -26   4   1  153.48   30.20
 -24  -4   1   12.30    9.80
  24  -4  -1   35.80   14.60
 -24  -4   1  -22.60    8.60
  24  -4  -1   12.40   16.20
 -24   4   1   11.40   13.00
  24   4  -1    6.40   11.90
 -24   4   1   10.80   10.40
  24   4  -1   18.00   12.00
  22  -4  -1   21.40   14.60
 -22  -4   1   14.30   10.20
 -22  -4   1    9.40    8.20
  22  -4  -1   38.00   13.20
 -22   4   1   23.90   11.50
 -22   4   1    7.50   12.30
  22   4  -1   13.00   11.30
  22   4  -1  -11.70    9.30
  20  -4  -1   69.79   19.30
 -20  -4   1   36.00   11.40
  20  -4  -1   40.40   13.70
 -20  -4   1   50.99   13.40
  20   4  -1   59.19   14.10
 -20   4   1   38.80   16.30
 -20   4   1   46.30   13.80
  20   4  -1   21.50   11.60
 -18  -4   1  177.88   25.80
  18  -4  -1  179.38   32.70
 -18  -4   1  206.18   27.40
  18  -4  -1  223.78   29.00
  18   4  -1  210.48   28.10
 -18   4   1  162.58   26.30
 -18   4   1  224.08   37.10
  18   4  -1  189.88   27.30
  16  -4  -1  594.64   63.09
 -16  -4   1  553.64   61.39
 -16  -4   1  617.54   61.09
  16  -4  -1  495.15   64.89
  16   4  -1  561.34   62.19
 -16   4   1  616.24   62.99
 -16   4   1  462.15   65.29
  16   4  -1  475.35   60.79
  14  -4  -1  317.57   35.70
  14  -4  -1  248.68   36.40
 -14  -4   1  278.87   33.40
 -14  -4   1  306.27   33.00
 -14   4   1  316.47   34.80
  14   4  -1  237.88   32.70
 -14   4   1  308.47   39.70
  14   4  -1  235.38   33.10
 -12  -4   1   15.00    5.10
  12  -4  -1    4.70    6.30
  12  -4  -1    5.30    5.20
 -12  -4   1    4.60    4.40
  12   4  -1    7.40    5.10
 -12   4   1    2.20    4.60
  12   4  -1    9.50    4.50
 -12   4   1   11.40    8.40
 -10  -4   1  171.18   20.10
  10  -4  -1  185.68   24.80
  10  -4  -1  187.78   22.30
 -10  -4   1  148.59   19.50
  10   4  -1  156.78   19.40
  10   4  -1  153.78   20.60
 -10   4   1  171.58   24.80
 -10   4   1  179.38   21.60
  -8  -4   1  462.15   49.10
  -8  -4   1  471.25   49.90
   8  -4  -1  466.65   53.69
   8  -4  -1  472.25   51.59
   8   4  -1  468.15   48.90
   8   4  -1  433.66   50.19
  -8   4   1  521.35   51.89
  -8   4   1  480.45   54.39
   6  -4  -1  547.45   59.99
   6  -4  -1  560.84   62.09
  -6  -4   1  557.64   57.29
  -6  -4   1  568.84   58.79
  -6   4   1  575.44   62.49
   6   4  -1  563.74   57.09
  -6   4   1  649.14   60.69
   6   4  -1  506.65   58.89
   4  -4  -1  354.66   42.10
   4  -4  -1  383.16   43.50
  -4  -4   1  437.46   41.40
  -4   4   1  392.66   43.90
  -4   4   1  424.56   42.50
   4   4  -1  353.86   41.20
  -2  -4   1   23.10    4.70
   2  -4  -1   29.10    5.70
  -2  -4   1   24.90    4.50
  -2  -4   1   23.60    4.60
   2  -4  -1   32.60    6.00
   2  -4  -1   22.90    5.80
  -2   4   1   26.40    5.70
   2   4  -1   27.50    4.90
   2   4  -1   23.00    4.60
   2   4  -1   27.00    4.50
  -2   4   1   34.40    6.80
  -2   4   1   31.70    5.90
   0  -4  -1   81.09   10.30
   0  -4  -1   84.19   10.40
   0  -4  -1   88.69   10.60
   0  -4   1   75.49    9.80
   0  -4   1   85.29   10.00
   0  -4   1   69.99   10.20
   0   4  -1   87.39   10.10
   0   4  -1   76.39    9.90
   0   4   1   80.19   10.40
   0   4  -1   66.99   10.20
   0   4   1   73.99   10.10
   0   4   1   73.29   10.30
  -2  -4  -1  177.38   20.60
   2  -4   1  197.98   22.00
  -2  -4  -1  200.68   20.90
   2  -4   1  180.78   20.50
  -2  -4  -1  205.58   19.80
  -2   4  -1  148.59   20.20
  -2   4  -1  183.38   21.90
   2   4   1  168.28   19.60
   2   4   1  170.88   20.70
   4  -4   1  626.74   62.09
  -4  -4  -1  567.84   59.59
   4  -4   1  536.35   59.69
   4   4   1  567.74   57.89
  -4   4  -1  558.74   61.79
  -4   4  -1  551.14   59.69
   4   4   1  572.84   59.89
   6  -4   1  383.76   46.70
  -6  -4  -1  443.86   44.50
   6  -4   1  443.96   45.20
   6   4   1  346.97   44.10
  -6   4  -1  435.96   45.00
  -6   4  -1  416.96   47.40
   8  -4   1  310.07   31.70
   8  -4   1  243.88   32.90
  -8  -4  -1  278.17   30.30
   8   4   1  257.17   30.50
  -8   4  -1  274.47   33.80
  -8   4  -1  230.08   30.40
   8   4   1  269.17   29.50
 -10  -4  -1    8.70    4.80
  10  -4   1   10.10    7.00
  10  -4   1   16.30    6.10
 -10   4  -1   15.40    8.50
  10   4   1    7.30    4.70
 -10   4  -1    9.30    5.10
  10   4   1    5.20    4.60
 -12  -4  -1    1.40    4.00
  12  -4   1    1.90    6.30
  12  -4   1    2.10    4.20
  12   4   1   -3.50    3.90
 -12   4  -1   -1.90    5.40
  12   4   1    0.40    4.70
 -12   4  -1    2.70    4.00
 -14  -4  -1   79.39   13.50
  14  -4   1   60.69   14.00
  14  -4   1   67.89   17.10
 -14   4  -1   56.09   13.40
 -14   4  -1   57.49   16.80
  14   4   1   72.79   14.10
  14   4   1   74.69   14.60
  16  -4   1  379.16   53.09
  16  -4   1  456.25   51.09
 -16  -4  -1  364.16   48.10
 -16   4  -1  479.65   50.99
  16   4   1  533.55   51.99
  16   4   1  401.46   49.90
 -16   4  -1  406.66   54.19
 -18  -4  -1  223.48   28.30
  18  -4   1  199.58   34.80
  18  -4   1  191.88   29.10
 -18   4  -1  221.38   29.50
  18   4   1  194.08   29.10
 -18   4  -1  200.38   36.90
  18   4   1  222.28   29.90
  20  -4   1   56.69   19.60
 -20  -4  -1   96.39   18.30
  20  -4   1   96.09   19.70
 -20   4  -1   68.19   20.50
  20   4   1   75.99   18.30
 -20   4  -1   74.69   17.00
  20   4   1   60.19   17.30
 -22  -4  -1    4.70    8.20
  22  -4   1   19.00   13.50
  22  -4   1    8.10   10.00
  22   4   1   10.00   10.80
  22   4   1   13.40   11.20
 -22   4  -1  -22.90   11.20
 -22   4  -1    2.00    8.10
  24  -4   1   23.90   12.30
 -24  -4  -1    1.90    9.40
  24  -4   1    5.40   15.40
 -24   4  -1    7.10   10.40
 -24   4  -1  -15.20   13.80
  24   4   1   28.40   13.50
  24   4   1  -21.10   10.80
  26  -4   1   61.29   24.00
  26  -4   1   51.09   18.60
 -26  -4  -1   14.10   14.80
 -26   4  -1   52.69   21.70
  26   4   1   52.89   19.70
 -26   4  -1   52.59   17.50
  26   4   1   68.89   20.20
  28  -4   1  242.98   45.60
 -28  -4  -1  135.89   28.70
  28  -4   1  181.18   35.10
 -28   4  -1  184.88   33.60
  28   4   1  186.18   36.50
  28   4   1  171.78   35.10
 -28   4  -1  139.39   36.10
 -30  -4  -1   87.69   21.10
  30  -4   1   47.30   21.30
  30  -4   1   69.79   29.00
 -30   4  -1   97.89   25.10
  30   4   1   65.99   23.30
  30   4   1   77.89   26.60
 -30   4  -1   73.79   27.60
 -32  -4  -1    3.70   14.50
 -32   4  -1   -4.80   19.00
  32   4   1   15.70   21.10
 -32   4  -1   33.20   19.60
  32   4   1   42.30   24.80
 -34  -4  -1   15.30   21.70
  34  -4   1   -0.30   17.00
 -34   4  -1    6.00   25.50
  34   4   1   76.09   30.10
  34   4   1   -2.80   22.50
  36  -4   1   15.50   19.50
 -36  -4  -1   13.10   23.70
  36   4   1    0.70   23.40
  36   4   1   -5.50   34.80
 -36   4  -1  -13.30   25.30
  38  -4   1   22.10   26.30
  38   4   1   -7.90   24.20
  38   4   1  -49.10   40.00
 -38   4  -1   27.80   28.80
  40  -4   1  -60.29   22.80
  40   4   1   15.60   27.90
  39  -5  -1  499.15   78.39
 -39   5   1  443.86   83.99
  39   5  -1  442.76   76.89
  39   5  -1  611.94   86.59
 -37  -5   1  173.28   41.10
  37  -5  -1  248.98   51.19
  37   5  -1  234.98   50.29
 -37   5   1  227.08   52.49
  37   5  -1  316.77   52.39
 -35  -5   1   31.60   22.90
  35  -5  -1   10.00   21.00
  35   5  -1    6.40   20.60
  35   5  -1   28.40   27.00
 -35   5   1   48.10   27.90
  33  -5  -1   29.00   20.20
 -33  -5   1   70.59   20.80
  33   5  -1   23.60   24.10
 -33   5   1   37.10   22.80
 -33   5   1   56.59   27.70
  33   5  -1   49.50   22.20
  31  -5  -1  288.67   46.40
 -31  -5   1  247.28   39.60
 -31   5   1  201.88   47.20
 -31   5   1  275.07   43.00
  31   5  -1  259.27   44.60
  31   5  -1  276.07   47.60
  29  -5  -1 1298.07  148.29
 -29  -5   1 1444.16  145.69
  29   5  -1 1437.66  148.19
  29   5  -1 1284.57  148.99
 -29   5   1 1091.89  151.58
 -29   5   1 1386.06  147.29
 -27  -5   1 1590.94  163.38
  27  -5  -1 1393.36  165.68
  27  -5  -1 1946.71  176.68
 -27  -5   1 1506.35  164.58
  27   5  -1 1553.14  165.48
 -27   5   1 1428.76  164.88
 -27   5   1 1326.97  171.38
 -25  -5   1  300.17   42.10
 -25  -5   1  268.97   39.40
  25  -5  -1  288.67   52.59
  25  -5  -1  424.56   47.20
 -25   5   1  277.27   42.80
  25   5  -1  415.66   47.20
  25   5  -1  262.67   42.50
 -25   5   1  327.97   54.39
  23  -5  -1   35.10   13.90
 -23  -5   1   42.70   13.60
  23  -5  -1    8.10   15.90
 -23  -5   1   17.20   10.50
  23   5  -1   18.50   12.60
  23   5  -1   41.60   15.30
 -23   5   1    7.30   14.60
 -23   5   1   21.60   11.80
 -21  -5   1   72.69   16.10
  21  -5  -1   89.39   19.60
 -21  -5   1   84.59   18.20
  21  -5  -1   77.59   23.60
  21   5  -1   93.09   20.30
  21   5  -1   55.19   16.60
 -21   5   1   84.49   18.50
 -21   5   1   83.69   23.40
 -19  -5   1 1626.14  160.98
  19  -5  -1 1380.36  165.38
  19  -5  -1 1661.73  163.58
 -19  -5   1 1540.75  159.98
  19   5  -1 1343.07  159.78
 -19   5   1 1579.34  162.18
 -19   5   1 1435.46  167.28
  19   5  -1 1665.83  163.08
  17  -5  -1 3302.37  310.17
 -17  -5   1 2891.81  306.77
  17  -5  -1 3176.48  314.17
 -17  -5   1 2953.60  307.07
 -17   5   1 2989.10  308.87
  17   5  -1 2789.72  306.87
 -17   5   1 2703.83  313.47
  17   5  -1 3256.97  309.77
 -15  -5   1 3016.80  297.07
  15  -5  -1 3001.00  299.57
  15  -5  -1 2460.95  301.27
 -15  -5   1 2964.50  296.97
  15   5  -1 3371.76  299.67
 -15   5   1 2987.70  299.07
 -15   5   1 2891.41  304.17
  15   5  -1 2601.14  296.37
  13  -5  -1  392.16   42.20
  13  -5  -1  328.07   44.10
 -13  -5   1  375.96   39.60
 -13  -5   1  292.07   38.40
 -13   5   1  317.57   44.40
  13   5  -1  304.07   40.00
  13   5  -1  389.06   39.30
 -13   5   1  402.06   42.00
  11  -5  -1  475.75   52.09
 -11  -5   1  435.96   48.60
  11  -5  -1  383.16   53.39
 -11  -5   1  497.15   50.09
  11   5  -1  437.66   50.49
 -11   5   1  549.35   52.79
  11   5  -1  441.76   48.60
 -11   5   1  468.85   55.49
  -9  -5   1 1022.40   93.49
   9  -5  -1 1056.09   96.09
  -9  -5   1  855.21   91.49
   9  -5  -1  918.81   97.79
  -9   5   1  780.72   94.29
  -9   5   1 1097.09  100.09
   9   5  -1  738.63   91.09
   9   5  -1  885.31   93.79
  -7  -5   1 3685.33  355.16
   7  -5  -1 3467.25  358.76
   7  -5  -1 3826.62  356.96
  -7   5   1 3472.75  356.66
   7   5  -1 3281.57  355.36
  -7   5   1 3333.27  359.06
   5  -5  -1 1293.17  136.09
   5  -5  -1 1383.16  134.89
  -5  -5   1 1222.08  132.99
   5   5  -1 1331.27  133.59
  -5   5   1 1293.47  136.59
  -3  -5   1 1940.71  204.78
   3  -5  -1 2233.98  207.38
   3  -5  -1 1923.11  206.78
  -3  -5   1 1997.10  205.88
  -3  -5   1 2124.29  205.98
   3  -5  -1 2314.67  208.58
  -3   5   1 1868.61  207.98
  -3   5   1 2007.10  206.88
   3   5  -1 2006.30  204.88
   3   5  -1 1917.01  205.98
  -1  -5   1  954.80   83.79
   1  -5  -1  818.02   83.99
  -1  -5   1  769.32   83.09
  -1  -5   1  918.81   83.69
   1  -5  -1  767.42   83.79
   1  -5  -1  877.91   84.49
  -1   5   1  778.42   84.39
  -1   5   1  755.72   83.69
  -1   5   1  795.02   84.09
   1   5  -1  712.33   82.89
   1   5  -1  791.52   83.49
   1   5  -1  742.63   83.19
  -1  -5  -1  225.88   24.50
   1  -5   1  211.88   23.90
  -1  -5  -1  232.18   23.80
   1  -5   1  230.78   24.20
   1  -5   1  224.38   25.00
  -1  -5  -1  226.18   24.50
  -1   5  -1  194.58   23.90
   1   5   1  207.28   23.90
   1   5   1  197.78   24.30
   1   5   1  219.58   24.30
  -1   5  -1  186.48   24.80
  -1   5  -1  189.88   23.70
  -3  -5  -1 1430.16  133.49
  -3  -5  -1 1274.97  134.99
  -3  -5  -1 1430.96  135.29
   3  -5   1 1208.58  134.89
   3  -5   1 1474.55  137.29
  -3   5  -1 1189.58  134.89
  -3   5  -1 1281.77  136.89
   3   5   1 1281.17  133.69
   3   5   1 1282.07  135.29
   5  -5   1 1478.85  158.58
   5  -5   1 1614.84  156.88
  -5   5  -1 1693.83  159.98
   5   5   1 1510.65  154.08
  -5   5  -1 1423.76  156.38
   5   5   1 1459.05  156.38
   7  -5   1 2729.93  238.98
  -7  -5  -1 2721.63  237.88
   7  -5   1 2149.39  240.28
  -7   5  -1 2288.47  241.38
  -7   5  -1 2107.39  237.68
   7   5   1 2004.90  237.38
  -9  -5  -1  413.66   44.80
   9  -5   1  362.06   47.90
   9  -5   1  439.56   46.20
   9   5   1  402.66   43.60
  -9   5  -1  423.36   46.10
   9   5   1  391.66   45.20
 -11  -5  -1   38.80    8.70
  11  -5   1   33.80   11.70
  11  -5   1   37.90    9.90
  11   5   1   33.20    8.90
  11   5   1   44.00    8.80
 -11   5  -1   30.70    9.00
 -11   5  -1   31.70   11.20
 -13  -5  -1   43.60   10.00
  13  -5   1   56.09   12.00
  13  -5   1   28.90   11.80
 -13   5  -1   40.50   13.70
  13   5   1   29.30    8.90
 -13   5  -1   46.20   11.30
  13   5   1   59.69   12.30
  15  -5   1 2444.26  225.48
 -15  -5  -1 1964.90  221.98
  15  -5   1 1874.51  226.88
  15   5   1 2426.66  225.08
  15   5   1 2141.19  222.88
 -15   5  -1 2037.00  228.98
 -15   5  -1 2259.97  224.58
  17  -5   1 2538.25  241.28
  17  -5   1 2494.35  245.58
 -17  -5  -1 2319.37  238.38
 -17   5  -1 1957.90  243.88
  17   5   1 2247.08  238.98
  17   5   1 2520.35  241.08
 -17   5  -1 2128.39  239.48
  19  -5   1  985.30  104.89
 -19  -5  -1  943.81  102.29
  19  -5   1  895.91  108.39
  19   5   1  929.71  103.49
  19   5   1  979.90  104.99
 -19   5  -1 1023.50  104.99
 -19   5  -1  858.71  109.29
  21  -5   1   65.29   16.10
 -21  -5  -1   34.00   12.50
  21  -5   1   66.79   20.60
  21   5   1   61.79   17.10
  21   5   1   31.90   13.20
 -21   5  -1   63.69   20.20
 -21   5  -1   47.50   14.50
  23  -5   1   -9.40   14.30
 -23  -5  -1    6.80    8.60
  23  -5   1   14.20   11.40
 -23   5  -1  -31.40   11.80
  23   5   1   -8.70    9.70
 -23   5  -1    4.50    9.80
  23   5   1   -3.70   11.90
  25  -5   1  149.19   28.70
 -25  -5  -1  114.59   24.30
  25  -5   1  151.78   34.80
 -25   5  -1  132.59   26.80
  25   5   1  112.09   26.70
 -25   5  -1  130.09   32.20
  25   5   1  203.88   32.80
  27  -5   1 1087.59  120.69
 -27  -5  -1  934.11  109.39
  27  -5   1  853.71  111.29
  27   5   1 1247.78  117.39
 -27   5  -1  997.30  112.09
  27   5   1  958.30  112.89
 -27   5  -1  923.31  118.59
  29  -5   1  876.31  100.29
  29  -5   1  768.52   91.39
 -29  -5  -1  813.32   88.39
  29   5   1  735.73   91.09
  29   5   1  799.52   91.89
 -29   5  -1  568.54   93.29
 -29   5  -1  724.13   89.59
 -31  -5  -1  114.39   25.40
  31  -5   1   75.69   27.10
 -31   5  -1   59.89   28.50
  31   5   1  175.78   33.80
  31   5   1   61.69   26.20
 -31   5  -1  143.79   29.50
  33  -5   1  -11.10   17.50
 -33  -5  -1   37.10   18.00
 -33   5  -1   -1.10   21.30
  33   5   1  -15.30   19.60
  33   5   1    9.00   24.90
  35  -5   1   -2.20   17.60
 -35  -5  -1   17.30   22.20
  35   5   1    0.10   29.70
 -35   5  -1   23.60   27.70
  35   5   1    5.50   21.50
 -37  -5  -1   51.49   33.20
  37  -5   1  136.99   35.00
 -37   5  -1   93.69   39.40
  37   5   1   57.19   32.30
  37   5   1  134.99   40.70
  39  -5   1  281.67   52.49
 -39   5  -1  254.47   57.49
  39   5   1  268.47   57.39
  39   5   1  230.98   62.79
  40  -6  -1  237.08   52.79
 -40   6   1  228.98   59.09
  40   6  -1  246.38   58.29
  38  -6  -1  171.78   46.20
 -38  -6   1  179.68   39.80
 -38   6   1  250.47   56.79
  38   6  -1  282.07   50.39
 -36  -6   1  128.49   30.00
  36  -6  -1  102.29   32.60
  36   6  -1  147.09   35.90
  36   6  -1   94.59   33.10
 -36   6   1   69.29   36.00
  34  -6  -1   43.40   22.20
 -34  -6   1    6.70   17.50
  34   6  -1   49.80   24.30
 -34   6   1   37.30   27.90
  34   6  -1   26.30   24.20
 -32  -6   1  126.59   26.90
  32  -6  -1  156.28   34.60
  32   6  -1  139.79   32.00
 -32   6   1  129.79   34.40
  32   6  -1   87.99   28.70
 -32   6   1  138.29   39.30
 -30  -6   1  404.56   48.90
  30  -6  -1  355.96   52.19
  30   6  -1  381.86   58.59
 -30   6   1  322.47   52.99
  30   6  -1  344.57   50.89
 -30   6   1  348.87   62.49
 -28  -6   1  688.03   81.79
  28  -6  -1  712.53   86.29
  28  -6  -1  857.21   98.49
 -28   6   1  914.51   88.29
  28   6  -1  622.64   82.99
 -28   6   1  662.43   92.29
  28   6  -1  642.64   86.29
 -26  -6   1  863.01   96.29
  26  -6  -1  902.51  100.29
  26  -6  -1 1083.59  109.29
 -26   6   1  804.02   97.89
 -26   6   1  814.82  106.49
  26   6  -1  783.22   96.79
  24  -6  -1   -0.20   10.70
  24  -6  -1  -14.40   17.40
 -24  -6   1   12.80   11.10
  24   6  -1   -3.90   12.50
 -24   6   1    2.60   11.60
  24   6  -1   21.00   14.80
 -24   6   1   31.40   18.30
  22  -6  -1   77.59   19.70
  22  -6  -1   45.00   19.90
 -22  -6   1   75.29   16.30
 -22  -6   1   89.59   17.40
  22   6  -1   60.59   17.70
  22   6  -1   63.09   16.80
 -22   6   1   48.30   16.50
 -22   6   1   76.69   23.80
 -20  -6   1  399.26   44.50
  20  -6  -1  355.86   50.99
  20  -6  -1  403.46   48.30
 -20  -6   1  379.96   44.30
  20   6  -1  297.37   43.50
  20   6  -1  487.35   49.40
 -20   6   1  319.87   51.19
 -20   6   1  361.66   46.20
  18  -6  -1 1204.28  133.59
 -18  -6   1  984.20  125.49
  18  -6  -1 1244.48  129.89
 -18  -6   1 1319.27  127.49
  18   6  -1 1157.98  126.39
 -18   6   1 1148.19  134.79
 -18   6   1 1299.67  129.79
  18   6  -1 1328.67  129.99
  16  -6  -1 2433.56  225.08
 -16  -6   1 2201.18  220.68
  16  -6  -1 1979.90  226.98
 -16  -6   1 2126.69  221.18
 -16   6   1 1902.01  228.08
 -16   6   1 2262.07  223.98
  16   6  -1 2208.28  223.48
  16   6  -1 2070.69  220.28
  14  -6  -1  440.26   49.50
 -14  -6   1  443.16   45.80
  14  -6  -1  417.06   52.59
 -14  -6   1  416.16   46.50
  14   6  -1  423.16   45.60
 -14   6   1  408.46   53.59
 -14   6   1  412.86   48.60
  14   6  -1  356.76   47.20
 -12  -6   1   94.89   13.90
  12  -6  -1   90.19   19.90
  12  -6  -1   96.39   17.30
  12   6  -1   71.29   15.00
  12   6  -1  102.49   12.40
 -12   6   1  161.28   26.70
 -12   6   1   96.69   17.10
  10  -6  -1  235.58   29.60
  10  -6  -1  267.37   33.30
 -10  -6   1  260.07   27.80
  10   6  -1  220.98   24.90
 -10   6   1  276.77   30.10
 -10   6   1  263.97   33.80
  10   6  -1  190.48   27.70
   8  -6  -1  970.40  109.29
   8  -6  -1 1052.49  107.39
  -8  -6   1 1174.98  105.79
   8   6  -1  905.11  105.69
  -8   6   1  974.10  106.99
  -8   6   1 1012.20  110.49
   6  -6  -1 2037.80  187.08
  -6  -6   1 1725.53  184.68
   6  -6  -1 1855.51  188.58
   6   6  -1 1729.03  185.28
  -6   6   1 1483.25  185.68
  -6   6   1 2156.68  190.48
  -4  -6   1 1257.47  137.99
  -4  -6   1 1310.17  136.39
   4  -6  -1 1362.16  139.69
  -4  -6   1 1324.77  138.19
   4  -6  -1 1334.57  140.59
   4  -6  -1 1543.35  140.19
  -4   6   1 1334.27  141.29
   4   6  -1 1343.47  138.49
   4   6  -1 1390.56  136.79
  -4   6   1 1309.37  139.29
  -2  -6   1  802.82   89.69
   2  -6  -1  849.52   90.89
  -2  -6   1  888.71   90.09
  -2  -6   1  911.81   89.59
   2  -6  -1  989.30   92.09
   2  -6  -1 1001.80   91.49
   2   6  -1  873.11   89.79
  -2   6   1  855.61   90.99
  -2   6   1  784.82   91.39
   2   6  -1  849.02   90.09
   2   6  -1  826.32   89.79
  -2   6   1  798.32   90.49
   0  -6  -1   20.70    5.50
   0  -6  -1   19.50    5.60
   0  -6  -1   27.90    6.20
   0  -6   1   20.00    5.50
   0  -6   1   20.10    5.10
   0  -6   1   29.80    6.30
   0   6  -1   22.40    5.60
   0   6   1   13.80    5.10
   0   6   1   20.80    5.30
   0   6   1   12.40    5.10
   0   6  -1   25.40    5.60
   0   6  -1   15.10    5.10
  -2  -6  -1 1529.85  155.38
  -2  -6  -1 1464.75  153.88
   2  -6   1 1664.53  156.78
   2  -6   1 1627.84  155.38
   2  -6   1 1444.06  154.88
  -2  -6  -1 1711.43  155.68
   2   6   1 1402.46  155.18
   2   6   1 1442.96  154.88
   2   6   1 1490.75  154.38
  -2   6  -1 1439.26  156.48
  -2   6  -1 1439.76  154.88
  -4  -6  -1 1233.48  114.29
  -4  -6  -1 1110.89  111.69
   4  -6   1 1172.98  116.49
   4  -6   1 1114.69  114.09
  -4  -6  -1 1074.29  113.79
   4   6   1 1004.20  113.99
  -4   6  -1 1054.79  116.29
   4   6   1 1116.49  112.09
  -4   6  -1 1012.10  113.89
   6  -6   1 1717.73  157.38
   6  -6   1 1467.25  158.98
  -6  -6  -1 1619.74  156.28
   6   6   1 1414.96  153.48
  -6   6  -1 1782.92  161.08
   6   6   1 1303.07  156.08
  -6   6  -1 1425.06  156.48
  -8  -6  -1  886.91   84.99
   8  -6   1  942.51   86.79
   8  -6   1  741.83   88.09
  -8   6  -1  933.01   90.49
  -8   6  -1  932.01   86.39
   8   6   1  771.22   85.29
   8   6   1  659.13   82.09
   8   6   1  737.93   81.79
  10  -6   1  229.58   27.50
  10  -6   1  219.78   30.20
 -10  -6  -1  212.48   25.70
 -10   6  -1  235.38   27.40
  10   6   1  195.78   23.90
 -10   6  -1  239.58   31.60
  10   6   1  182.88   25.90
  12  -6   1   37.00   10.30
 -12  -6  -1   48.60    9.90
  12  -6   1   46.80   13.80
  12   6   1   32.40    8.10
  12   6   1   47.90   10.80
 -12   6  -1   53.69   15.40
 -12   6  -1   28.30    9.20
  14  -6   1  427.66   54.09
 -14  -6  -1  427.96   48.50
  14  -6   1  443.46   50.69
  14   6   1  406.86   47.80
  14   6   1  444.66   50.19
 -14   6  -1  439.76   50.49
 -14   6  -1  415.46   54.99
  16  -6   1 1901.81  193.18
 -16  -6  -1 1894.81  190.88
  16  -6   1 1804.52  196.98
  16   6   1 2015.10  193.38
  16   6   1 1675.43  190.08
 -16   6  -1 1677.73  197.68
 -16   6  -1 1917.11  193.18
 -18  -6  -1 1121.29  114.19
  18  -6   1 1103.19  116.59
  18  -6   1 1034.80  120.29
  18   6   1 1060.19  114.19
 -18   6  -1  925.01  120.39
  18   6   1 1121.99  116.99
 -18   6  -1 1071.29  116.09
 -20  -6  -1  252.07   32.60
  20  -6   1  259.67   35.50
  20  -6   1  233.98   41.00
 -20   6  -1  269.57   35.00
 -20   6  -1  193.88   40.60
  20   6   1  248.28   33.70
  20   6   1  244.18   35.70
  22  -6   1   66.29   23.30
  22  -6   1   56.19   18.50
 -22  -6  -1   67.09   16.50
  22   6   1   72.09   19.40
 -22   6  -1   40.40   19.30
  22   6   1   77.69   18.50
 -22   6  -1   91.89   20.20
  24  -6   1   26.30   13.40
  24  -6   1    7.30   19.80
 -24  -6  -1   24.00   11.30
  24   6   1   26.50   14.50
  24   6   1   57.79   17.70
 -24   6  -1   23.30   15.60
 -24   6  -1   28.10   13.70
 -26  -6  -1  524.35   65.69
  26  -6   1  564.54   68.99
  26  -6   1  674.53   80.29
  26   6   1  759.52   73.89
 -26   6  -1  601.54   69.29
 -26   6  -1  420.06   71.99
  26   6   1  441.76   66.69
  28  -6   1  480.25   63.39
  28  -6   1  572.34   72.79
 -28  -6  -1  584.64   60.79
  28   6   1  423.26   61.59
 -28   6  -1  465.15   61.49
  28   6   1  457.95   60.89
 -28   6  -1  298.97   67.19
  30  -6   1  273.17   45.40
 -30  -6  -1  314.87   40.40
  30   6   1  218.98   44.00
  30   6   1  284.67   46.30
 -30   6  -1  205.38   49.60
 -30   6  -1  234.68   42.90
  32  -6   1   58.09   22.80
 -32  -6  -1  110.49   25.00
  32   6   1   78.39   28.20
 -32   6  -1   17.40   23.10
  32   6   1   65.69   24.40
 -34  -6  -1  -30.20   16.70
  34  -6   1    0.80   17.00
 -34   6  -1   11.40   27.30
  34   6   1   11.40   26.10
  34   6   1  -23.10   18.80
 -36  -6  -1   17.20   25.40
  36  -6   1   -0.30   20.70
 -36   6  -1    0.50   25.10
  36   6   1   16.40   30.60
  36   6   1   43.70   26.00
  38  -6   1  150.88   39.20
  38   6   1  132.39   40.70
  38   6   1  136.59   44.70
  40  -6   1  263.67   49.90
  40   6   1  123.99   46.70
  39  -7  -1  -16.70   26.90
  39   7  -1  -11.30   27.50
 -39   7   1   32.40   38.10
  37  -7  -1  -52.79   17.80
 -37  -7   1   41.30   21.80
  37   7  -1   13.00   28.20
 -37   7   1    6.60   29.30
  37   7  -1  -32.30   25.20
 -35  -7   1    2.00   21.50
  35  -7  -1  -31.20   17.80
 -35   7   1    9.60   27.20
  35   7  -1   16.80   22.40
  35   7  -1  -10.80   23.60
 -33  -7   1    0.30   17.80
  33  -7  -1   24.10   19.10
  33   7  -1   32.20   20.00
  33   7  -1   21.20   21.20
 -33   7   1   11.10   22.90
 -31  -7   1   16.80   15.70
  31  -7  -1   -5.60   16.80
 -31   7   1   15.10   19.90
  31   7  -1   10.80   16.10
  31   7  -1    7.30   16.50
 -31   7   1  -33.30   17.50
  29  -7  -1   17.00   15.50
 -29  -7   1   21.90   14.70
  29   7  -1   42.50   16.40
 -29   7   1   24.50   21.10
  29   7  -1   14.80   18.20
 -29   7   1   25.40   19.20
 -27  -7   1   79.49   18.40
  27  -7  -1   80.99   30.10
  27  -7  -1   73.89   21.70
  27   7  -1   96.39   20.80
  27   7  -1   49.20   20.60
 -27   7   1   48.70   24.30
 -27   7   1   63.59   21.80
 -25  -7   1    1.20   10.60
  25  -7  -1   -9.10    9.90
  25  -7  -1   21.80   18.30
 -25   7   1   14.80   14.50
  25   7  -1   15.10   12.90
  25   7  -1  -16.10    9.80
 -25   7   1    5.70   17.90
  23  -7  -1   -7.40    8.90
  23  -7  -1   -3.10   16.70
 -23  -7   1   16.90    9.10
 -23   7   1   -1.10   12.00
  23   7  -1  -22.80   10.20
  23   7  -1   -9.30    7.80
 -23   7   1    1.20   13.60
 -21  -7   1   24.00   10.60
  21  -7  -1   30.90   12.90
  21  -7  -1   46.80   19.30
 -21   7   1   11.10   14.10
 -21   7   1   26.70   13.00
  21   7  -1   32.20   12.80
  21   7  -1   31.10   10.10
  19  -7  -1   41.70   17.60
  19  -7  -1   25.90   12.10
 -19  -7   1   30.20    9.60
  19   7  -1   35.90    9.70
  19   7  -1   42.70   13.60
 -19   7   1   49.90   13.50
 -19   7   1   15.30   13.70
  17  -7  -1  109.99   23.40
  17  -7  -1  101.89   20.30
 -17  -7   1  126.49   18.90
 -17   7   1   81.49   23.80
 -17   7   1   82.99   19.10
  17   7  -1  118.49   20.90
  17   7  -1   80.89   14.80
  15  -7  -1  104.99   23.00
  15  -7  -1  117.99   20.70
 -15  -7   1  116.19   18.10
  15   7  -1   97.49   14.30
 -15   7   1   98.69   23.90
  15   7  -1  143.19   21.30
 -15   7   1   92.59   19.50
  13  -7  -1    6.60    6.50
  13  -7  -1    5.60    7.60
 -13  -7   1    3.70    4.20
  13   7  -1    1.50    5.60
 -13   7   1  -11.30    6.10
  13   7  -1    3.50    2.90
 -13   7   1   12.50    7.50
  11  -7  -1    5.80    7.50
 -11  -7   1    4.30    4.00
  11  -7  -1    1.30    4.60
 -11   7   1    3.50    5.20
  11   7  -1    0.60    1.40
 -11   7   1    0.50    6.70
  11   7  -1    4.80    5.10
  -9  -7   1  147.79   20.20
   9  -7  -1  163.08   22.50
   9  -7  -1  164.28   24.70
  -9   7   1  212.68   24.00
   9   7  -1  166.98   21.40
  -9   7   1  152.38   28.00
   7  -7  -1    4.80    6.60
   7  -7  -1   25.60    7.90
  -7  -7   1   26.90    6.40
  -7   7   1   17.00    8.90
  -7   7   1   24.40    7.80
   7   7  -1   27.40    6.80
   5  -7  -1  196.38   24.50
  -5  -7   1  220.98   23.30
  -5  -7   1  171.48   20.30
  -5  -7   1  184.58   22.70
   5  -7  -1  202.38   24.70
   5  -7  -1  194.08   25.70
   5   7  -1  186.68   23.20
  -5   7   1  210.78   24.50
  -5   7   1  221.48   27.30
   3  -7  -1   -1.10    3.70
  -3  -7   1    3.30    3.40
   3  -7  -1   10.50    4.80
  -3  -7   1    6.50    3.80
  -3  -7   1    5.30    3.10
   3  -7  -1    8.70    5.10
  -3   7   1    1.90    3.40
  -3   7   1    0.20    3.60
   3   7  -1    4.30    3.20
   3   7  -1    8.30    3.60
  -3   7   1    5.50    4.80
   3   7  -1   -3.00    2.50
  -1  -7   1   16.40    5.30
  -1  -7   1   17.10    4.80
   1  -7  -1   13.60    5.30
   1  -7  -1   15.00    5.20
  -1  -7   1   15.20    5.10
   1  -7  -1   19.90    6.30
   1   7  -1   15.00    5.00
   1   7  -1   13.20    4.50
  -1   7   1    9.70    4.70
   1   7  -1    6.70    4.50
  -1   7   1   16.40    6.00
  -1   7   1   15.40    5.50
   1  -7   1  146.49   17.00
  -1  -7  -1  126.09   16.80
   1  -7   1  152.78   18.00
   1  -7   1  117.79   16.10
  -1  -7  -1  151.68   16.60
  -1  -7  -1  113.89   16.40
  -1   7  -1  113.29   16.10
   1   7   1  121.39   16.50
   1   7   1  111.09   16.20
  -1   7  -1  129.29   17.70
  -1   7  -1  115.09   16.50
   1   7   1  121.79   16.90
  -3  -7  -1  140.79   18.70
   3  -7   1  168.78   21.20
  -3  -7  -1  148.89   17.20
   3  -7   1  162.38   19.30
   3  -7   1  121.49   18.40
  -3  -7  -1  153.68   19.00
   3   7   1  151.18   17.90
  -3   7  -1  151.48   21.00
   3   7   1  166.78   19.70
  -3   7  -1  128.39   18.60
  -5  -7  -1  126.79   17.50
  -5  -7  -1  147.99   15.30
   5  -7   1  144.29   20.50
  -5  -7  -1  133.89   17.70
   5  -7   1  169.48   19.10
   5   7   1  128.69   15.70
  -5   7  -1  133.49   18.30
   5   7   1  112.69   17.70
  -5   7  -1  126.79   22.10
   7  -7   1   24.70    7.30
   7  -7   1   10.90    7.80
  -7  -7  -1   24.10    6.50
   7   7   1   16.70    3.50
   7   7   1   20.40    6.80
  -7   7  -1   17.90    9.00
  -7   7  -1   12.90    6.30
   9  -7   1  104.19   17.50
   9  -7   1  116.29   21.20
  -9  -7  -1  112.79   15.40
   9   7   1   96.29   17.40
  -9   7  -1  117.19   16.50
  -9   7  -1   84.49   19.70
   9   7   1  100.89   11.90
   9   7   1  106.69   12.50
 -11  -7  -1   21.90    7.00
  11  -7   1   33.40   11.10
  11  -7   1   22.90    9.50
  11   7   1   19.10    7.90
 -11   7  -1   22.00    8.20
 -11   7  -1   42.90   14.80
  11   7   1   28.80    6.00
  13  -7   1    3.20    7.90
 -13  -7  -1   19.30    6.80
  13  -7   1    9.80    6.90
  13   7   1    1.60    7.30
  13   7   1    8.40    4.50
 -13   7  -1    9.60   10.60
 -13   7  -1   14.30    7.30
  15  -7   1   49.70   16.30
 -15  -7  -1   45.00   11.00
  15  -7   1   47.40   13.50
  15   7   1   55.29   13.90
 -15   7  -1   62.59   19.30
 -15   7  -1   60.39   14.20
  15   7   1   60.39   11.50
  17  -7   1   58.89   18.50
 -17  -7  -1   66.29   14.30
  17  -7   1   60.39   16.10
  17   7   1   56.29   14.80
  17   7   1   56.69   12.60
 -17   7  -1   31.80   17.00
 -17   7  -1   49.80   14.20
 -19  -7  -1   25.90   10.30
  19  -7   1    5.20   12.80
  19  -7   1   52.19   14.50
  19   7   1   40.00   13.70
 -19   7  -1   30.80   11.60
  19   7   1   14.40   10.50
 -19   7  -1   29.80   15.60
 -21  -7  -1    2.80    7.20
  21  -7   1   26.50   15.00
  21  -7   1   13.30    9.70
 -21   7  -1  -12.10   13.60
 -21   7  -1   -3.90    8.50
  21   7   1   12.20   12.10
  21   7   1    4.20    9.40
  23  -7   1   14.40   12.00
 -23  -7  -1    1.40    8.90
  23  -7   1  -28.70   14.30
 -23   7  -1    3.30   10.10
  23   7   1   10.30   10.10
 -23   7  -1   47.90   21.30
  23   7   1   -5.70   10.20
  25  -7   1    7.20   12.30
  25  -7   1   19.90   19.90
 -25  -7  -1    6.50    9.60
 -25   7  -1    6.40   12.90
  25   7   1    8.50   13.50
 -25   7  -1  -16.70   14.20
  25   7   1   -0.90   11.70
 -27  -7  -1   23.20   14.30
  27  -7   1   -1.40   20.50
  27  -7   1   -9.70   12.10
  27   7   1   55.19   17.70
 -27   7  -1    3.80   14.90
  27   7   1    3.70   14.40
 -27   7  -1   24.30   18.20
 -29  -7  -1    6.00   13.20
  29  -7   1    2.10   13.90
  29   7   1   -3.20   16.60
 -29   7  -1   -8.20   15.20
  29   7   1    6.50   16.00
 -29   7  -1   -3.50   17.80
  31  -7   1   -4.40   13.70
 -31  -7  -1   15.20   15.00
  31   7   1   18.60   19.20
  31   7   1   28.00   20.20
 -31   7  -1    3.70   23.20
 -33  -7  -1   -1.40   18.10
  33  -7   1   28.00   17.90
  33   7   1  -29.20   16.10
  33   7   1  -17.00   19.90
 -33   7  -1   22.40   25.80
 -35  -7  -1   -5.70   19.70
  35  -7   1   -6.90   17.20
  35   7   1  -19.40   24.10
  35   7   1   17.10   23.00
 -35   7  -1   12.40   23.10
 -37  -7  -1   24.10   23.10
  37  -7   1    8.90   21.90
  37   7   1    2.60   25.30
 -37   7  -1    7.20   30.30
  37   7   1   -3.30   28.20
  39  -7   1  -40.10   23.40
  39   7   1   35.90   33.50
 -39   7  -1   16.50   35.90
  38  -8  -1  190.58   44.70
  38   8  -1  168.08   45.60
 -38   8   1  203.48   52.19
  36  -8  -1   44.90   24.80
 -36  -8   1   32.40   24.50
  36   8  -1   55.29   31.60
 -36   8   1   37.50   29.70
  36   8  -1   76.89   25.80
  34  -8  -1   17.00   22.20
 -34  -8   1   27.70   18.60
 -34   8   1  -25.70   22.20
  34   8  -1  -35.60   18.40
  34   8  -1  -12.20   20.90
  32  -8  -1  109.39   29.20
 -32  -8   1  122.59   26.70
  32   8  -1   86.09   23.70
  32   8  -1  141.59   33.20
 -32   8   1   83.99   33.50
 -30  -8   1  436.96   56.89
  30  -8  -1  348.37   61.79
  30   8  -1  539.75   56.99
 -30   8   1  451.25   76.09
 -30   8   1  465.45   61.59
  30   8  -1  366.06   62.89
  28  -8  -1  409.56   60.39
 -28  -8   1  520.85   58.49
  28   8  -1  428.86   55.89
 -28   8   1  503.85   62.29
  28   8  -1  446.26   62.79
 -28   8   1  499.45   71.59
  26  -8  -1  485.95   68.59
  26  -8  -1  361.76   51.19
 -26  -8   1  374.96   46.70
 -26   8   1  340.47   61.59
  26   8  -1  343.17   51.49
 -26   8   1  345.77   50.89
  26   8  -1  366.66   45.90
  24  -8  -1  297.67   38.40
 -24  -8   1  219.18   32.40
  24  -8  -1  254.77   46.40
 -24   8   1  234.98   47.70
 -24   8   1  220.68   37.00
  24   8  -1  185.58   30.60
  24   8  -1  292.17   39.40
  22  -8  -1   -3.30    9.20
 -22  -8   1    2.70    7.90
  22  -8  -1   12.20   16.40
 -22   8   1   11.90   14.50
  22   8  -1   -5.30    6.70
  22   8  -1   -6.50    8.50
 -22   8   1   -3.70   11.10
  20  -8  -1  479.25   56.59
  20  -8  -1  451.45   60.49
 -20  -8   1  485.85   52.69
  20   8  -1  412.06   49.99
  20   8  -1  526.05   57.19
 -20   8   1  459.55   55.99
 -20   8   1  351.86   59.39
  18  -8  -1 1975.70  195.18
  18  -8  -1 1908.81  190.08
 -18  -8   1 1838.62  185.98
  18   8  -1 1598.44  182.78
 -18   8   1 1557.84  194.08
  18   8  -1 2022.50  189.68
 -18   8   1 1715.83  188.68
  16  -8  -1 1856.71  190.18
 -16  -8   1 1885.61  186.88
  16  -8  -1 1790.12  193.98
  16   8  -1 1974.50  189.68
  16   8  -1 1647.24  183.18
 -16   8   1 1886.01  189.88
 -16   8   1 1612.74  194.58
  14  -8  -1  376.86   42.00
 -14  -8   1  338.87   37.80
  14  -8  -1  302.97   43.30
  14   8  -1  277.47   33.60
 -14   8   1  374.16   41.80
 -14   8   1  452.05   50.19
  14   8  -1  312.07   39.30
 -12  -8   1   26.80    8.00
  12  -8  -1   32.70    9.80
  12  -8  -1   32.50   12.10
 -12   8   1   38.50   11.20
  12   8  -1    4.70    6.30
 -12   8   1   23.20   12.10
 -10  -8   1  368.06   44.90
  10  -8  -1  458.75   51.29
  10  -8  -1  426.76   47.90
  10   8  -1  384.06   46.10
 -10   8   1  445.16   52.69
 -10   8   1  404.26   47.50
   8  -8  -1 1909.71  190.68
  -8  -8   1 1872.41  185.78
   8  -8  -1 1788.92  187.68
   8   8  -1 1582.84  185.98
  -8   8   1 1926.51  188.08
  -6  -8   1 2701.13  305.37
  -6  -8   1 3285.27  302.37
   6  -8  -1 3016.80  307.47
  -6  -8   1 3077.89  305.67
   6  -8  -1 3021.50  309.27
   6  -8  -1 2932.21  307.27
  -6   8   1 3262.77  311.17
  -6   8   1 3021.50  307.37
   6   8  -1 2740.73  305.87
  -4  -8   1 1537.25  151.28
   4  -8  -1 1515.95  154.48
   4  -8  -1 1571.14  154.48
  -4  -8   1 1354.76  152.68
   4  -8  -1 1397.36  155.18
  -4  -8   1 1618.24  153.18
   4   8  -1 1465.65  151.58
  -4   8   1 1431.76  154.08
   4   8  -1 1416.86  153.18
  -4   8   1 1546.05  156.78
   2  -8  -1  699.93   71.99
   2  -8  -1  681.63   71.49
  -2  -8   1  621.34   69.99
   2  -8  -1  700.63   71.39
  -2  -8   1  706.73   70.49
  -2  -8   1  704.53   69.99
   2   8  -1  617.84   70.09
   2   8  -1  602.74   70.19
   2   8  -1  595.94   69.69
  -2   8   1  817.92   73.89
  -2   8   1  617.64   71.19
  -2   8   1  603.64   70.69
   0  -8  -1    5.00    3.80
   0  -8  -1    6.90    4.50
   0  -8   1    7.70    4.90
   0  -8  -1    8.00    4.30
   0  -8   1    4.10    3.00
   0  -8   1    6.20    3.70
   0   8   1    2.10    3.60
   0   8  -1    5.10    3.90
   0   8   1    4.10    4.00
   0   8  -1    5.60    4.50
   0   8  -1    5.60    4.60
   0   8   1    5.20    3.90
  -2  -8  -1  337.17   33.10
   2  -8   1  273.97   32.10
  -2  -8  -1  228.48   31.50
   2  -8   1  270.87   32.10
  -2  -8  -1  246.78   30.50
   2  -8   1  316.07   33.80
   2   8   1  261.87   32.40
   2   8   1  268.07   31.70
  -2   8  -1  296.97   32.50
  -2   8  -1  300.67   34.40
   2   8   1  262.37   31.50
  -4  -8  -1 1733.63  163.68
  -4  -8  -1 1747.13  166.18
   4  -8   1 1807.72  166.88
  -4  -8  -1 1541.35  165.88
   4  -8   1 1381.76  167.18
   4  -8   1 1717.33  166.48
  -4   8  -1 1767.22  169.68
   4   8   1 1491.95  164.08
  -4   8  -1 1385.76  165.58
   4   8   1 1535.15  166.28
  -6  -8  -1 3389.06  296.17
  -6  -8  -1 3156.08  292.17
  -6  -8  -1 2513.15  294.87
   6  -8   1 3100.69  296.47
   6  -8   1 3043.00  299.07
   6   8   1 2687.13  295.77
  -6   8  -1 3087.79  300.17
  -6   8  -1 2579.34  295.57
   6   8   1 2601.84  292.47
  -8  -8  -1 2412.96  228.38
   8  -8   1 2292.67  232.38
   8  -8   1 1998.90  228.58
  -8   8  -1 2331.87  229.48
   8   8   1 2283.57  224.38
   8   8   1 2021.70  228.38
 -10  -8  -1  247.58   30.50
  10  -8   1  291.87   33.10
  10  -8   1  304.37   36.40
  10   8   1  273.97   32.20
 -10   8  -1  279.47   37.30
  10   8   1  233.68   26.70
 -10   8  -1  238.68   32.00
  10   8   1  254.27   27.30
 -12  -8  -1   -0.40    5.00
  12  -8   1   11.40    7.80
  12  -8   1    4.30    9.00
 -12   8  -1   24.40   11.10
 -12   8  -1    1.10    5.00
  12   8   1   12.00    4.20
  12   8   1   -0.50    5.90
  14  -8   1  286.47   41.80
 -14  -8  -1  286.67   35.70
  14  -8   1  296.17   37.70
 -14   8  -1  266.07   37.20
 -14   8  -1  360.96   45.80
  14   8   1  334.47   38.20
  14   8   1  286.57   33.10
  16  -8   1  948.01  115.19
 -16  -8  -1 1049.79  109.09
  16  -8   1 1118.49  112.19
  16   8   1 1041.70  111.19
 -16   8  -1  806.82  114.89
  16   8   1 1073.99  106.89
 -16   8  -1 1033.40  111.29
 -18  -8  -1 1196.58  128.79
  18  -8   1 1304.47  137.59
  18  -8   1 1269.47  132.29
 -18   8  -1 1219.58  131.59
 -18   8  -1 1062.29  136.89
  18   8   1 1102.59  126.99
  18   8   1 1418.76  133.49
 -20  -8  -1  345.37   41.30
  20  -8   1  339.67   49.50
  20  -8   1  365.06   45.00
  20   8   1  360.36   44.80
  20   8   1  299.67   39.80
 -20   8  -1  320.07   55.19
 -20   8  -1  321.67   43.40
 -22  -8  -1   -3.70    8.80
  22  -8   1   -6.30    8.80
  22  -8   1   11.40   15.50
  22   8   1   -1.70    8.50
 -22   8  -1   13.60   13.80
 -22   8  -1   -7.10    9.00
  22   8   1    3.80   10.50
  24  -8   1   88.69   28.40
  24  -8   1   32.00   16.40
 -24  -8  -1   43.00   15.30
 -24   8  -1   24.00   20.50
 -24   8  -1   55.49   18.40
  24   8   1   70.29   17.00
  24   8   1   49.60   19.00
  26  -8   1  304.17   44.80
 -26  -8  -1  275.97   39.60
  26  -8   1  434.86   55.29
  26   8   1  343.87   47.20
 -26   8  -1  244.48   43.80
  26   8   1  281.67   40.60
 -26   8  -1  271.97   53.89
 -28  -8  -1  557.84   60.49
  28  -8   1  476.85   63.29
 -28   8  -1  404.96   74.29
  28   8   1  471.25   59.79
  28   8   1  440.26   64.29
 -28   8  -1  470.65   63.09
  30  -8   1  202.08   41.30
 -30  -8  -1  268.77   38.20
  30   8   1  249.48   39.50
 -30   8  -1  224.98   50.99
  30   8   1  265.97   47.80
  32  -8   1    5.90   15.70
 -32  -8  -1   32.50   19.00
 -32   8  -1   23.20   25.80
  32   8   1   32.80   20.10
  32   8   1  -27.40   16.50
 -34  -8  -1  -42.00   19.90
  34  -8   1    7.00   17.60
  34   8   1    4.80   20.60
  34   8   1    7.20   20.10
 -34   8  -1   45.20   29.50
  36  -8   1   35.50   20.80
 -36  -8  -1   23.50   24.50
 -36   8  -1   17.40   28.70
  36   8   1   31.50   25.00
  36   8   1   -4.10   24.10
  38  -8   1  154.08   39.30
  38   8   1  148.29   44.30
 -38   8  -1  126.69   49.20
  39  -9  -1  161.28   39.80
 -39   9   1   24.50   37.90
  39   9  -1  182.08   45.00
 -37  -9   1   48.80   28.20
  37  -9  -1    2.10   24.90
  37   9  -1   17.00   30.30
  37   9  -1   -9.60   22.00
 -37   9   1   19.90   32.20
 -35  -9   1    9.80   21.60
  35  -9  -1   34.00   22.00
  35   9  -1    4.00   19.20
 -35   9   1   -4.30   24.10
  35   9  -1   -2.60   24.50
  33  -9  -1   20.50   19.50
 -33  -9   1   -2.00   16.60
  33   9  -1   11.60   15.60
 -33   9   1  -47.60   24.40
  33   9  -1  -14.50   21.20
  31  -9  -1   66.69   22.80
 -31  -9   1   76.69   21.90
  31   9  -1   62.19   18.30
 -31   9   1   27.70   25.00
  31   9  -1   58.19   23.00
  29  -9  -1  114.19   29.80
 -29  -9   1  159.18   27.90
 -29   9   1  221.88   37.40
  29   9  -1  144.79   25.60
  29   9  -1  136.49   32.10
 -29   9   1  151.78   40.10
  27  -9  -1  111.79   28.90
 -27  -9   1  187.18   28.90
 -27   9   1   92.49   37.80
  27   9  -1  130.79   31.90
 -27   9   1  184.88   33.00
  27   9  -1  178.78   25.10
  25  -9  -1   61.49   24.20
 -25  -9   1   30.40   13.80
  25  -9  -1   21.60   15.70
  25   9  -1   36.60   17.50
 -25   9   1   41.20   17.10
  25   9  -1   32.70   10.90
 -25   9   1   39.20   21.30
  23  -9  -1    8.30   17.10
  23  -9  -1   15.60   12.10
 -23  -9   1    7.90   10.60
 -23   9   1   44.50   15.80
  23   9  -1   23.30    8.10
  23   9  -1   49.30   16.80
 -23   9   1   17.60   16.10
  21  -9  -1   28.60   13.00
 -21  -9   1   18.30   10.40
  21  -9  -1   -2.80   16.20
  21   9  -1   34.20   14.60
  21   9  -1   29.90    8.30
 -21   9   1   30.70   13.60
 -21   9   1    8.50   14.50
  19  -9  -1  345.17   42.90
  19  -9  -1  305.87   46.50
 -19  -9   1  331.97   38.70
  19   9  -1  293.17   34.50
 -19   9   1  304.97   51.99
 -19   9   1  318.77   42.10
  17  -9  -1  984.90  112.29
  17  -9  -1 1023.30  108.19
 -17  -9   1  998.50  104.29
  17   9  -1  902.51   99.59
  17   9  -1 1144.59  108.29
 -17   9   1  899.61  113.79
 -17   9   1  937.91  107.09
  15  -9  -1  549.95   60.69
  15  -9  -1  406.26   61.49
 -15  -9   1  500.25   56.69
 -15   9   1  518.55   59.89
  15   9  -1  523.15   59.29
 -15   9   1  571.54   67.29
  13  -9  -1   34.00   11.30
 -13  -9   1   38.50    9.40
  13  -9  -1   58.59   16.70
 -13   9   1   25.40   12.80
 -13   9   1   21.90   10.30
  13   9  -1   15.20    8.60
  11  -9  -1   63.99   14.40
  11  -9  -1   43.80   14.90
 -11  -9   1   58.49   11.20
 -11   9   1   48.10   12.60
  11   9  -1   55.69   13.10
 -11   9   1   58.39   17.50
   9  -9  -1  553.24   67.29
   9  -9  -1  654.53   66.09
  -9  -9   1  555.14   62.59
   9   9  -1  522.95   63.49
  -9   9   1  558.74   64.89
  -9   9   1  703.13   71.49
   7  -9  -1 1158.88  118.89
  -7  -9   1 1070.59  116.49
  -7  -9   1 1126.39  117.09
   7  -9  -1 1309.47  119.79
   7  -9  -1 1029.40  120.09
  -7   9   1 1070.89  118.49
   7   9  -1 1121.89  117.59
  -7   9   1 1070.49  121.89
   5  -9  -1  918.51  100.69
  -5  -9   1 1012.90   96.89
   5  -9  -1 1033.00  101.49
  -5  -9   1  884.01   99.29
   5  -9  -1  933.41  102.19
   5   9  -1  865.01   99.49
   5   9  -1  843.82   97.09
  -5   9   1 1062.39  104.79
  -5   9   1 1008.00  101.29
   3  -9  -1  129.99   18.20
   3  -9  -1  123.59   18.10
  -3  -9   1  119.99   16.30
  -3  -9   1  117.99   15.40
  -3  -9   1  125.49   16.60
   3  -9  -1  122.69   17.30
  -3   9   1   98.29   17.60
  -3   9   1  143.69   20.10
   3   9  -1  101.29   15.40
   3   9  -1  140.59   17.60
  -3   9   1  111.09   18.90
   3   9  -1   98.19   15.70
  -1  -9   1  268.27   29.00
   1  -9  -1  251.57   29.60
  -1  -9   1  205.78   28.20
  -1  -9   1  268.67   29.00
   1  -9  -1  206.98   28.90
   1  -9  -1  282.27   30.40
  -1   9   1  272.57   30.40
   1   9  -1  227.28   29.10
  -1   9   1  282.37   31.40
  -1   9   1  223.58   28.90
   1   9  -1  217.28   28.10
   1   9  -1  193.98   28.20
  -1  -9  -1  245.28   26.00
   1  -9   1  187.58   24.30
  -1  -9  -1  214.38   25.30
  -1  -9  -1  219.88   24.60
   1  -9   1  173.48   24.30
   1  -9   1  235.58   26.30
  -1   9  -1  194.88   24.90
   1   9   1  168.18   24.10
   1   9   1  174.78   24.90
  -1   9  -1  178.08   24.10
  -1   9  -1  204.28   26.50
   1   9   1  184.18   24.80
   3  -9   1  249.48   28.50
  -3  -9  -1  255.37   28.50
  -3  -9  -1  173.08   25.40
   3  -9   1  251.97   28.40
  -3  -9  -1  249.38   28.30
   3  -9   1  257.57   29.90
   3   9   1  211.48   27.20
  -3   9  -1  252.27   30.70
   3   9   1  227.68   27.00
  -3   9  -1  240.08   28.30
   3   9   1  194.58   27.80
  -5  -9  -1 1314.27  131.19
   5  -9   1 1309.07  134.09
   5  -9   1 1296.87  131.69
  -5  -9  -1 1368.36  131.79
   5  -9   1 1306.87  131.79
  -5  -9  -1 1331.87  128.09
   5   9   1 1130.09  131.19
  -5   9  -1 1271.47  134.89
   5   9   1 1146.99  128.69
  -5   9  -1 1088.89  130.89
   7  -9   1 1650.23  159.78
  -7  -9  -1 1736.23  158.68
  -7  -9  -1 1450.15  158.18
   7  -9   1 1575.54  162.18
   7   9   1 1422.46  158.78
  -7   9  -1 1436.06  162.58
  -7   9  -1 1416.26  158.68
   7   9   1 1510.55  154.88
   9  -9   1  385.56   53.89
  -9  -9  -1  456.45   50.59
   9  -9   1  461.95   52.29
  -9   9  -1  458.85   56.59
   9   9   1  506.45   52.69
  -9   9  -1  448.86   52.19
   9   9   1  446.86   46.50
  11  -9   1  311.37   35.40
  11  -9   1  229.88   36.70
 -11  -9  -1  260.97   32.60
 -11   9  -1  268.97   34.40
 -11   9  -1  269.47   39.40
  11   9   1  270.87   34.20
 -13  -9  -1   52.89   11.50
  13  -9   1   49.40   13.40
  13  -9   1   64.69   17.70
  13   9   1   37.90    6.30
  13   9   1   73.79   15.00
  13   9   1   42.50    6.90
 -13   9  -1   50.09   13.30
 -13   9  -1   37.90   16.30
 -15  -9  -1  443.56   49.50
  15  -9   1  360.46   54.69
  15  -9   1  451.75   52.09
 -15   9  -1  471.05   52.39
 -15   9  -1  512.95   60.39
  15   9   1  467.75   52.69
  15   9   1  375.36   45.40
 -17  -9  -1  526.45   59.39
  17  -9   1  615.74   64.09
  17  -9   1  559.54   68.29
  17   9   1  624.14   63.69
 -17   9  -1  523.25   61.99
 -17   9  -1  435.76   66.09
  17   9   1  462.05   55.89
  19  -9   1  225.68   38.70
 -19  -9  -1  194.78   26.30
  19  -9   1  200.48   31.60
 -19   9  -1  115.79   32.40
  19   9   1  163.08   22.40
  19   9   1  199.78   32.00
 -19   9  -1  141.39   27.90
  21  -9   1   32.30   13.90
 -21  -9  -1   30.30   11.60
  21  -9   1   43.20   22.50
  21   9   1   33.90   15.70
  21   9   1   16.10    9.40
 -21   9  -1   38.80   19.90
 -21   9  -1   24.60   13.10
  23  -9   1   68.59   26.10
 -23  -9  -1   75.59   18.80
  23  -9   1   62.29   19.00
 -23   9  -1   43.80   22.80
  23   9   1   88.09   22.40
 -23   9  -1  118.09   23.10
  23   9   1   78.59   16.40
  25  -9   1   33.40   17.20
 -25  -9  -1   54.69   16.10
  25  -9   1   60.49   26.70
 -25   9  -1   58.09   23.50
  25   9   1   39.90   14.00
  25   9   1   63.29   21.00
 -25   9  -1   29.50   17.40
 -27  -9  -1  187.28   30.20
  27  -9   1  178.68   33.70
  27   9   1  160.88   27.40
 -27   9  -1  122.89   36.70
  27   9   1  114.19   30.40
 -27   9  -1  179.78   35.40
 -29  -9  -1  160.48   30.80
  29  -9   1  162.18   35.40
  29   9   1  207.98   30.50
  29   9   1  144.79   35.60
 -29   9  -1  135.99   42.20
  31  -9   1   56.79   22.10
 -31  -9  -1    3.90   17.10
 -31   9  -1    2.20   27.30
  31   9   1   24.00   22.40
  31   9   1   24.00   16.30
  33  -9   1   35.50   19.80
 -33  -9  -1   37.50   19.10
  33   9   1   39.90   25.50
  33   9   1   19.10   19.10
 -33   9  -1   18.70   26.10
  35  -9   1   28.10   22.30
 -35  -9  -1   32.40   23.80
  35   9   1  -22.90   23.30
  35   9   1  -18.40   20.20
 -35   9  -1  -12.00   26.10
  37  -9   1   43.30   23.60
 -37  -9  -1    8.70   28.70
  37   9   1   16.10   31.10
  37   9   1   -5.10   24.80
 -37   9  -1   52.19   32.90
  39  -9   1   99.29   41.40
  39   9   1  141.29   46.10
 -39   9  -1   30.40   39.70
  38 -10  -1  -27.90   21.30
 -38  10   1   29.30   39.60
  38  10  -1   38.60   32.90
  36 -10  -1   14.10   27.70
 -36 -10   1   23.70   24.00
  36  10  -1  -30.10   27.10
  36  10  -1   36.80   17.00
 -36  10   1  -27.60   30.20
  34 -10  -1   -2.90   19.30
 -34 -10   1    6.00   18.80
 -34  10   1   28.90   28.90
  34  10  -1   28.80   15.70
  34  10  -1    7.40   26.60
  32 -10  -1  -19.60   15.10
 -32 -10   1   29.20   17.30
 -32  10   1  -20.60   20.80
  32  10  -1    2.70   12.50
  32  10  -1   15.30   20.60
  30 -10  -1   -3.60   13.70
 -30 -10   1   -8.80   13.80
 -30  10   1   35.60   22.60
  30  10  -1   -6.10   18.10
  30  10  -1    0.70   10.90
 -28 -10   1   13.10   12.70
  28 -10  -1   38.60   18.00
 -28  10   1    7.50   21.10
  28  10  -1   -7.80   16.80
  28  10  -1   20.90    9.70
 -28  10   1   24.00   18.00
 -26 -10   1   28.00   12.60
  26 -10  -1   20.60   14.20
 -26  10   1  -19.80   17.70
  26  10  -1   17.80   15.80
  26  10  -1   17.60    8.30
 -26  10   1   22.40   18.20
  24 -10  -1   22.80   14.90
 -24 -10   1   13.00   10.90
  24 -10  -1   28.10   18.10
 -24  10   1    7.40   14.70
 -24  10   1  -13.40   15.20
  24  10  -1   28.40   15.40
  24  10  -1    0.30    6.10
  22 -10  -1   90.39   22.30
 -22 -10   1   74.49   17.70
  22 -10  -1   64.79   25.90
  22  10  -1   89.99   12.80
 -22  10   1   70.19   20.10
 -22  10   1   84.59   30.10
  22  10  -1   91.49   22.40
 -20 -10   1   -6.80    7.30
  20 -10  -1    7.80   14.20
  20 -10  -1   -1.50    9.10
  20  10  -1  -12.40    7.90
  20  10  -1    1.40    3.70
 -20  10   1   -7.70   12.30
 -20  10   1  -12.40    9.60
  18 -10  -1   15.80   15.40
  18 -10  -1   -2.00    7.80
 -18 -10   1   -1.40    6.10
 -18  10   1    3.60    9.00
  18  10  -1   -1.30    8.70
 -18  10   1   -0.90   12.00
  16 -10  -1   22.30   14.30
  16 -10  -1    9.90    8.80
 -16 -10   1   -1.60    5.30
 -16  10   1   -1.00    9.70
  16  10  -1    2.50    8.30
 -16  10   1   20.30   14.40
  14 -10  -1   -6.80    5.60
  14 -10  -1    2.60   10.80
 -14 -10   1    4.70    5.40
 -14  10   1   -2.30    8.00
 -14  10   1    3.30   10.00
  14  10  -1    0.10    6.80
  12 -10  -1  119.19   24.20
  12 -10  -1  108.19   21.10
 -12 -10   1  134.39   17.60
  12  10  -1   84.99   18.50
 -12  10   1  128.89   27.70
 -12  10   1  109.59   20.70
 -10 -10   1   47.20   10.80
 -10 -10   1   42.30    9.40
  10 -10  -1   50.69   13.20
  10 -10  -1   15.90   11.50
  10 -10  -1   51.29   12.90
 -10  10   1   33.80   11.20
  10  10  -1   43.20   11.60
 -10  10   1   51.19   16.00
   8 -10  -1   34.00   10.30
   8 -10  -1   45.10   11.40
  -8 -10   1   32.30    8.40
  -8 -10   1   27.40    8.10
   8 -10  -1   33.10   11.80
   8  10  -1   32.50    8.90
  -8  10   1    9.10    8.20
  -8  10   1   19.40   11.30
   6 -10  -1    2.40    6.60
  -6 -10   1    7.60    4.90
   6 -10  -1    4.10    5.80
   6 -10  -1    6.10    6.40
  -6 -10   1    7.60    2.80
  -6 -10   1    5.90    5.30
   6  10  -1    8.70    6.00
  -6  10   1   10.80    8.30
   6  10  -1   -3.70    2.90
  -6  10   1    0.60    4.60
  -4 -10   1    9.80    4.00
   4 -10  -1    1.70    6.10
  -4 -10   1    3.30    3.60
  -4 -10   1    3.10    4.40
   4 -10  -1    6.80    5.80
   4 -10  -1    3.40    5.10
  -4  10   1   12.70    7.40
  -4  10   1   12.50    6.20
   4  10  -1   -2.70    3.60
   4  10  -1    2.90    4.90
   4  10  -1    4.70    5.30
  -2 -10   1    6.70    4.40
  -2 -10   1    4.00    4.70
   2 -10  -1    3.30    5.10
   2 -10  -1   10.80    5.80
  -2 -10   1    9.90    5.20
   2 -10  -1    2.00    4.30
  -2  10   1   -6.70    3.70
   2  10  -1   -7.40    4.00
  -2  10   1   13.60    6.60
   2  10  -1    9.90    5.10
   2  10  -1   -0.90    4.20
  -2  10   1    0.00    5.10
   0 -10   1  176.98   23.70
   0 -10  -1  172.98   23.80
   0 -10   1  154.18   22.60
   0 -10  -1  212.38   24.10
   0 -10   1  202.58   23.80
   0 -10  -1  151.28   23.50
   0  10   1  202.28   24.20
   0  10   1  193.78   24.70
   0  10  -1  149.99   22.40
   0  10  -1  209.98   25.80
   0  10   1  177.58   24.50
   0  10  -1  161.28   23.50
   2 -10   1   12.90    5.50
  -2 -10  -1   14.00    5.20
  -2 -10  -1   -2.40    4.50
   2 -10   1    5.10    4.90
   2 -10   1    7.00    5.70
  -2 -10  -1    6.60    4.90
   2  10   1    5.20    4.50
   2  10   1    0.60    4.40
  -2  10  -1    0.40    6.30
  -2  10  -1    3.40    4.50
   2  10   1    1.60    5.80
  -4 -10  -1    7.90    5.50
   4 -10   1    1.00    6.10
  -4 -10  -1   -5.50    3.90
  -4 -10  -1    9.10    3.90
   4 -10   1    3.40    4.90
   4 -10   1    5.60    4.90
  -4  10  -1    0.20    4.50
   4  10   1    2.60    4.90
   4  10   1   10.60    5.20
  -4  10  -1    2.90    6.70
  -6 -10  -1   31.80    6.00
   6 -10   1   44.90   11.00
   6 -10   1   46.30   11.60
  -6 -10  -1   53.09   11.50
   6 -10   1   24.50   10.10
  -6 -10  -1   28.90    8.90
  -6  10  -1   40.80   12.60
   6  10   1   36.80   10.40
  -6  10  -1   33.10    9.80
   6  10   1   38.30    7.50
  -8 -10  -1   -2.80    4.70
  -8 -10  -1    4.60    4.60
   8 -10   1    0.60    6.90
   8 -10   1    3.10    5.10
  -8  10  -1   12.10    6.20
   8  10   1    9.30    3.10
   8  10   1    7.60    6.20
  -8  10  -1    8.50    8.50
  10 -10   1   88.89   20.50
  10 -10   1   82.99   17.60
 -10 -10  -1   87.09   16.10
 -10  10  -1   80.89   17.10
 -10  10  -1   93.39   22.30
  10  10   1  108.79   19.10
  12 -10   1   45.70   15.60
 -12 -10  -1   47.40   12.00
  12 -10   1   49.70   13.50
 -12  10  -1   41.60   12.70
  12  10   1   74.19   15.40
 -12  10  -1   28.20   14.40
 -14 -10  -1    9.50    6.70
  14 -10   1    4.30    9.90
  14 -10   1   -6.50    6.00
 -14  10  -1    6.40   11.40
 -14  10  -1   -2.80    6.70
  14  10   1   -9.80    6.50
 -16 -10  -1   14.50    7.30
  16 -10   1   15.10    8.90
  16 -10   1    6.00   12.00
  16  10   1   -4.40    8.30
  16  10   1   11.90    3.30
 -16  10  -1   11.40   10.90
 -16  10  -1    7.20   11.70
  18 -10   1    4.50   12.60
 -18 -10  -1  -17.80    6.50
  18 -10   1    1.70    9.70
  18  10   1    4.80    4.30
 -18  10  -1  -10.10    9.90
  18  10   1   17.50   11.50
 -18  10  -1    3.40   10.30
  20 -10   1   12.80    9.80
 -20 -10  -1    5.00    7.60
  20 -10   1   -9.40   13.60
  20  10   1    9.90    5.60
 -20  10  -1    6.40   11.30
 -20  10  -1    4.70   14.10
  20  10   1    5.90   11.20
  22 -10   1   90.99   26.80
  22 -10   1   58.29   18.70
 -22 -10  -1   57.69   16.80
  22  10   1   67.29   12.90
 -22  10  -1   47.70   24.50
 -22  10  -1  105.09   23.10
  22  10   1   54.39   20.20
  24 -10   1   -1.20    9.50
  24 -10   1   -2.50   18.20
 -24 -10  -1    6.60   10.00
 -24  10  -1   11.70   16.90
  24  10   1  -23.90   11.00
 -24  10  -1    6.90   13.30
  24  10   1   -6.90    7.70
  26 -10   1   25.40   14.90
 -26 -10  -1   13.80   12.40
  26  10   1    7.60   13.90
 -26  10  -1  -15.60   15.40
 -26  10  -1  -13.20   15.70
  26  10   1    5.80   10.00
  28 -10   1    8.50   13.30
 -28 -10  -1   15.10   13.50
  28  10   1   -7.00   15.40
 -28  10  -1    6.40   18.80
  28  10   1   -0.50   11.30
 -30 -10  -1    7.60   14.80
  30 -10   1    5.30   16.30
  30  10   1    7.50   18.40
  30  10   1  -14.70   12.20
 -30  10  -1    0.80   23.70
 -32 -10  -1  -31.20   13.90
  32 -10   1   -9.10   14.90
 -32  10  -1  -31.60   19.20
  32  10   1  -19.50   19.70
  32  10   1   18.60   14.90
 -34 -10  -1    0.30   21.80
  34 -10   1   33.80   20.30
  34  10   1   18.50   17.20
  34  10   1   14.10   26.90
 -34  10  -1   -2.60   27.80
 -36 -10  -1  -24.30   23.70
  36 -10   1    6.60   22.00
 -36  10  -1    8.40   33.80
  36  10   1  -10.30   18.70
  36  10   1  -10.70   24.80
  38 -10   1  -14.30   23.00
 -38  10  -1   30.20   35.50
  38  10   1   18.60   30.20
  37 -11  -1   62.79   31.80
 -37  11   1    7.30   34.70
  37  11  -1   20.00   31.60
  35 -11  -1  208.38   43.10
 -35 -11   1  150.48   33.10
 -35  11   1  105.89   48.40
  35  11  -1  181.78   25.90
  35  11  -1   79.49   35.10
 -33 -11   1  189.38   32.60
  33 -11  -1  106.69   34.10
  33  11  -1  189.68   27.10
 -33  11   1  127.09   42.70
  33  11  -1  161.08   38.70
  31 -11  -1   72.09   25.60
 -31 -11   1  126.09   25.20
 -31  11   1   40.00   30.50
  31  11  -1  121.59   18.90
  31  11  -1   85.49   28.90
  29 -11  -1   35.90   19.50
 -29 -11   1   34.90   15.50
 -29  11   1   50.19   25.90
  29  11  -1   47.90   21.20
  29  11  -1   15.70    9.40
  27 -11  -1   10.10   15.90
 -27 -11   1   36.20   15.60
  27  11  -1   54.39   10.00
  27  11  -1   -0.70   17.20
 -27  11   1   51.99   26.30
 -27  11   1   79.19   24.50
 -25 -11   1  254.57   29.80
  25 -11  -1  124.09   30.80
  25  11  -1  177.88   33.80
  25  11  -1  147.49   20.10
 -25  11   1  137.59   38.70
 -25  11   1  189.08   36.10
  23 -11  -1  458.15   64.49
 -23 -11   1  559.34   61.49
  23 -11  -1  580.54   72.79
  23  11  -1  675.53   69.29
  23  11  -1  479.25   53.49
 -23  11   1  482.25   75.39
 -21 -11   1  412.36   48.90
  21 -11  -1  366.66   52.69
  21 -11  -1  365.16   58.39
  21  11  -1  527.45   55.99
 -21  11   1  421.66   53.89
 -21  11   1  337.87   62.69
  19 -11  -1  140.79   28.40
  19 -11  -1  142.69   33.00
 -19 -11   1  156.48   25.00
 -19  11   1  111.99   32.20
  19  11  -1  205.78   31.90
 -19  11   1  152.78   28.80
  17 -11  -1    2.50   15.60
 -17 -11   1   27.00    8.90
  17 -11  -1   21.10   11.90
  17  11  -1   31.60   12.40
 -17  11   1   17.60   11.30
 -17  11   1   -1.90   12.90
  15 -11  -1   35.70   13.10
 -15 -11   1   22.50    9.40
  15 -11  -1   26.70   14.50
 -15  11   1   35.10   13.20
  15  11  -1   29.10   11.50
 -15  11   1   41.30   17.20
 -13 -11   1  657.83   74.29
  13 -11  -1  719.23   81.89
  13 -11  -1  712.83   78.19
 -13  11   1  666.93   83.49
 -13  11   1  666.53   77.39
 -11 -11   1 1143.19  114.29
  11 -11  -1 1126.29  117.49
  11 -11  -1 1096.89  117.29
 -11 -11   1  946.41  114.29
  11 -11  -1 1105.49  120.29
  11  11  -1 1004.80  115.49
 -11  11   1 1152.28  117.69
 -11  11   1 1108.59  122.89
  -9 -11   1  550.94   65.89
   9 -11  -1  613.24   68.49
   9 -11  -1  608.54   70.59
  -9 -11   1  605.34   65.69
   9 -11  -1  554.84   67.69
   9  11  -1  576.94   66.79
  -9  11   1  683.43   74.39
  -9  11   1  642.14   68.79
  -7 -11   1   16.50    6.60
   7 -11  -1   32.40   10.20
   7 -11  -1   21.50    9.30
  -7 -11   1   14.60    3.70
  -7 -11   1   25.10    7.80
   7 -11  -1   19.00   10.90
  -7  11   1   17.30   10.80
   7  11  -1    8.70    6.90
  -7  11   1   26.00    9.60
   5 -11  -1  168.18   26.30
  -5 -11   1  186.78   25.10
   5 -11  -1  179.08   28.00
  -5 -11   1  195.48   23.10
   5 -11  -1  221.98   27.80
  -5 -11   1  189.48   25.30
  -5  11   1  275.17   32.30
   5  11  -1  172.38   25.80
   5  11  -1  200.88   24.30
  -5  11   1  237.18   27.80
  -3 -11   1  585.84   67.99
   3 -11  -1  686.93   70.89
  -3 -11   1  644.04   68.39
   3 -11  -1  661.63   70.09
  -3 -11   1  604.54   66.89
   3 -11  -1  604.74   69.09
  -3  11   1  571.74   68.69
  -3  11   1  720.03   73.39
   3  11  -1  559.24   68.39
  -3  11   1  683.53   70.79
   3  11  -1  604.24   67.89
   3  11  -1  622.94   68.39
  -1 -11   1 1771.02  181.68
   1 -11  -1 1679.53  182.28
   1 -11  -1 1760.62  182.68
  -1 -11   1 1759.82  181.88
  -1 -11   1 1507.25  181.18
   1 -11  -1 1794.22  182.98
   1  11  -1 1474.95  180.98
  -1  11   1 1932.91  184.98
   1  11  -1 1829.32  182.88
   1  11  -1 2110.69  184.48
  -1  11   1 1716.53  183.28
  -1  11   1 1807.92  182.68
  -1 -11  -1 1824.12  189.98
   1 -11   1 2096.29  190.48
   1 -11   1 1832.32  190.38
   1 -11   1 1828.62  189.48
  -1 -11  -1 1751.92  189.48
  -1 -11  -1 1922.51  188.98
   1  11   1 1835.42  190.38
   1  11   1 1760.52  189.38
  -1  11  -1 1510.15  188.38
   1  11   1 1842.12  190.38
  -1  11  -1 1893.71  191.88
  -1  11  -1 1880.51  190.38
   3 -11   1  315.07   39.60
  -3 -11  -1  335.17   36.30
  -3 -11  -1  338.07   38.40
  -3 -11  -1  333.47   38.40
   3 -11   1  335.87   38.40
   3 -11   1  313.27   38.40
  -3  11  -1  246.38   37.10
   3  11   1  310.97   37.50
  -3  11  -1  386.76   42.50
   3  11   1  283.97   37.10
   3  11   1  327.57   39.10
   5 -11   1   43.30   12.70
  -5 -11  -1   49.00   11.70
   5 -11   1   39.30   10.80
  -5 -11  -1   55.99   11.80
   5 -11   1   38.20   10.60
  -5 -11  -1   49.90    8.30
  -5  11  -1   37.20   14.70
   5  11   1   37.40   11.10
   5  11   1   38.60    9.40
  -5  11  -1   28.10   10.00
  -7 -11  -1   -5.00    4.40
   7 -11   1  -11.00    4.00
  -7 -11  -1   15.10    6.90
   7 -11   1    0.50    5.80
   7 -11   1    1.10    7.50
  -7 -11  -1    3.10    2.40
  -7  11  -1    9.30    8.50
   7  11   1   -3.80    5.80
  -7  11  -1   -6.90    5.60
   7  11   1    7.00    4.10
   9 -11   1  443.76   51.79
   9 -11   1  394.76   47.60
   9 -11   1  389.46   47.50
  -9 -11  -1  412.56   46.20
  -9 -11  -1  342.27   46.20
   9  11   1  389.96   47.70
  -9  11  -1  380.06   52.29
   9  11   1  400.76   41.90
  -9  11  -1  430.76   48.30
  11 -11   1  771.72   90.89
  11 -11   1  767.72   87.39
 -11 -11  -1  856.71   85.89
 -11  11  -1  718.53   92.09
 -11  11  -1  788.92   87.69
  11  11   1  791.02   87.49
 -13 -11  -1  417.96   48.20
  13 -11   1  443.46   51.29
  13 -11   1  369.26   52.79
 -13  11  -1  421.26   50.69
  13  11   1  420.96   50.39
 -13  11  -1  368.46   55.89
  15 -11   1  105.09   26.80
 -15 -11  -1  140.39   21.80
  15 -11   1  126.29   24.40
 -15  11  -1  120.59   28.50
 -15  11  -1  116.89   24.70
  15  11   1  117.09   23.60
 -17 -11  -1   11.40    8.70
  17 -11   1   13.50   14.20
  17 -11   1   21.30   11.10
  17  11   1   10.70    9.80
 -17  11  -1   10.10   10.70
 -17  11  -1    1.50   12.30
  19 -11   1   98.19   28.60
  19 -11   1   94.39   23.00
 -19 -11  -1  129.79   21.10
 -19  11  -1  110.59   23.70
  19  11   1  117.99   24.30
 -19  11  -1   52.99   24.30
 -21 -11  -1  313.17   40.90
  21 -11   1  430.66   55.79
  21 -11   1  298.87   44.70
  21  11   1  298.27   34.70
 -21  11  -1  300.77   56.89
 -21  11  -1  394.46   47.30
  23 -11   1  548.85   65.19
 -23 -11  -1  501.05   60.79
  23 -11   1  687.93   76.39
 -23  11  -1  543.95   65.19
  23  11   1  412.46   53.99
  23  11   1  660.63   69.19
 -23  11  -1  526.45   73.59
 -25 -11  -1  146.59   24.80
  25 -11   1  108.59   25.40
  25  11   1   98.69   16.10
  25  11   1   55.69   23.80
 -25  11  -1  104.59   33.30
 -25  11  -1  127.09   28.60
  27 -11   1   47.70   18.30
 -27 -11  -1  -14.60   11.00
 -27  11  -1   16.10   19.00
  27  11   1   27.80    9.90
  27  11   1   20.70   15.20
  29 -11   1   23.30   15.90
 -29 -11  -1   16.70   16.30
  29  11   1   33.10   11.00
  29  11   1    5.30   15.90
 -29  11  -1   23.20   24.20
  31 -11   1   19.40   19.10
 -31 -11  -1   72.09   22.20
  31  11   1   13.10   23.40
  31  11   1   61.39   15.00
 -31  11  -1   10.50   24.20
 -33 -11  -1   91.79   26.50
  33 -11   1  103.79   29.00
  33  11   1  131.39   36.70
  33  11   1  124.39   22.10
 -33  11  -1   55.09   34.40
 -35 -11  -1  104.19   33.00
  35 -11   1  112.59   36.10
  35  11   1  116.39   42.10
 -35  11  -1  143.19   43.30
  35  11   1  180.88   26.00
  37 -11   1   46.60   25.50
  37  11   1   21.30   30.90
 -37  11  -1   17.70   36.50
  38 -12  -1   89.59   38.40
  38  12  -1  109.99   44.60
 -38  12   1   77.59   42.50
  36 -12  -1  389.56   66.59
  36  12  -1  455.85   47.10
  36  12  -1  344.57   67.79
 -36  12   1  315.77   74.49
 -34 -12   1  718.63   88.59
  34 -12  -1  695.43   93.89
  34  12  -1  814.72   77.59
 -34  12   1  582.34  108.69
  34  12  -1  593.34   96.19
 -32 -12   1  506.65   68.69
  32 -12  -1  474.15   72.29
  32  12  -1  620.94   58.59
 -32  12   1  459.25   85.29
  32  12  -1  438.76   76.99
 -30 -12   1  312.77   42.10
  30 -12  -1  327.47   51.29
 -30  12   1  298.37   60.69
  30  12  -1  265.27   50.39
  30  12  -1  250.67   29.70
  28 -12  -1   71.39   25.00
 -28 -12   1   93.19   21.80
  28  12  -1   61.49   25.30
 -28  12   1   63.49   31.60
  26 -12  -1  278.77   53.59
 -26 -12   1  476.45   50.39
 -26  12   1  456.75   57.89
 -26  12   1  333.97   66.09
  26  12  -1  355.86   55.09
 -24 -12   1 1793.42  177.48
  24 -12  -1 1546.35  181.28
 -24  12   1 1505.65  191.68
  24  12  -1 1753.22  183.68
 -24  12   1 1699.43  182.58
  22 -12  -1 1520.25  197.48
 -22 -12   1 1786.72  193.88
  22 -12  -1 2090.59  207.48
  22  12  -1 2275.97  202.38
 -22  12   1 1702.73  198.48
 -22  12   1 1911.51  210.18
  20 -12  -1  936.21  121.19
  20 -12  -1 1146.29  129.79
 -20 -12   1 1093.49  117.79
 -20  12   1  960.00  128.79
  20  12  -1 1296.67  124.09
 -20  12   1 1145.19  122.99
  18 -12  -1  568.94   63.39
 -18 -12   1  484.25   57.09
  18 -12  -1  465.65   66.19
 -18  12   1  394.16   66.19
  18  12  -1  531.55   61.49
 -18  12   1  521.25   62.09
  16 -12  -1  238.98   36.60
 -16 -12   1  273.67   33.30
  16 -12  -1  269.47   44.90
  16  12  -1  287.57   37.40
 -16  12   1  214.18   44.10
 -16  12   1  231.68   38.80
  14 -12  -1  887.71  105.09
  14 -12  -1  868.31  101.29
 -14 -12   1  843.12   97.39
  14  12  -1 1044.00  101.79
 -14  12   1 1012.20  110.19
 -14  12   1  861.51  101.29
  12 -12  -1 2522.55  273.07
 -12 -12   1 2535.65  269.77
  12 -12  -1 2510.85  276.27
  12 -12  -1 2886.21  274.47
 -12 -12   1 2331.07  270.47
  12  12  -1 3055.49  273.67
 -12  12   1 2631.64  279.87
 -12  12   1 2637.44  273.57
  10 -12  -1 3157.08  325.57
  10 -12  -1 3104.49  322.47
  10 -12  -1 3090.89  322.47
 -10 -12   1 2610.44  319.37
 -10 -12   1 3222.68  319.67
  10  12  -1 3647.84  322.67
 -10  12   1 3138.69  322.47
 -10  12   1 3090.39  327.97
   8 -12  -1 1414.76  155.88
  -8 -12   1 1454.35  154.48
   8 -12  -1 1520.75  156.58
  -8 -12   1 1626.54  154.38
   8 -12  -1 1520.55  158.98
  -8 -12   1 1258.17  148.69
  -8  12   1 1642.44  157.08
  -8  12   1 1662.63  162.58
   8  12  -1 1374.86  154.68
  -6 -12   1  347.57   42.80
   6 -12  -1  367.16   44.70
  -6 -12   1  378.66   39.40
   6 -12  -1  372.96   46.10
   6 -12  -1  347.07   43.80
  -6 -12   1  352.86   42.30
   6  12  -1  332.37   40.50
  -6  12   1  399.56   48.90
  -6  12   1  405.56   45.10
   6  12  -1  363.36   43.90
   4 -12  -1  768.22   88.79
  -4 -12   1  844.92   85.89
  -4 -12   1  839.42   87.79
   4 -12  -1  780.42   88.69
   4 -12  -1  923.11   91.29
  -4 -12   1  722.93   87.29
   4  12  -1  862.11   88.99
  -4  12   1  943.91   93.79
  -4  12   1  804.42   88.79
   4  12  -1  786.12   87.09
   4  12  -1  724.73   86.89
  -2 -12   1 3762.02  382.36
   2 -12  -1 3551.24  383.96
   2 -12  -1 4033.50  384.56
   2 -12  -1 3937.31  384.86
  -2 -12   1 3276.07  382.56
  -2 -12   1 3797.52  383.16
   2  12  -1 3880.31  384.26
   2  12  -1 4350.86  385.16
  -2  12   1 3699.13  383.76
   2  12  -1 3161.58  382.16
  -2  12   1 3863.11  386.66
  -2  12   1 3864.51  385.26
   0 -12  -1 5213.78  555.04
   0 -12  -1 5132.89  554.54
   0 -12   1 5665.13  554.74
   0 -12   1 5751.62  554.94
   0 -12  -1 5833.72  554.74
   0 -12   1 5488.85  554.64
   0  12   1 4930.51  554.34
   0  12   1 5929.11  557.14
   0  12  -1 4738.43  553.64
   0  12  -1 5881.01  557.04
   0  12   1 5520.75  555.94
   0  12  -1 5535.15  555.44
  -2 -12  -1 2614.54  267.97
   2 -12   1 2858.01  269.57
  -2 -12  -1 2598.64  267.57
   2 -12   1 2527.45  267.47
  -2 -12  -1 2640.54  266.07
   2 -12   1 2821.42  268.27
  -2  12  -1 2874.21  271.57
   2  12   1 2694.13  268.27
  -2  12  -1 2136.09  266.47
   2  12   1 2166.88  266.27
   2  12   1 2784.52  269.27
  -4 -12  -1  666.13   67.39
   4 -12   1  625.44   70.39
  -4 -12  -1  521.15   68.59
  -4 -12  -1  723.93   71.19
   4 -12   1  603.64   71.69
   4 -12   1  631.84   70.19
   4  12   1  699.43   71.99
   4  12   1  586.24   69.09
  -4  12  -1  633.74   70.59
  -4  12  -1  678.03   74.59
   4  12   1  595.04   68.99
   6 -12   1   50.49   16.00
   6 -12   1   79.29   16.40
  -6 -12  -1  118.09   18.40
  -6 -12  -1   90.29   11.50
  -6 -12  -1   61.39   14.70
   6 -12   1   84.89   17.30
   6  12   1   82.49   13.90
  -6  12  -1   99.69   18.20
  -6  12  -1  100.19   21.50
   6  12   1   67.39   16.00
   8 -12   1  983.20  105.19
  -8 -12  -1  974.10  100.69
  -8 -12  -1  813.12  100.49
  -8 -12  -1  919.91   95.39
   8 -12   1  967.60  102.09
   8 -12   1  843.22  100.99
  -8  12  -1 1008.60  102.39
   8  12   1 1007.60  102.59
  -8  12  -1 1080.09  108.69
   8  12   1  863.31   96.69
 -10 -12  -1 2076.49  214.88
  10 -12   1 2019.60  216.68
  10 -12   1 2139.59  220.78
 -10 -12  -1 1837.72  215.28
  10 -12   1 2011.60  216.68
 -10  12  -1 2170.58  217.48
  10  12   1 2199.68  217.58
 -10  12  -1 2205.38  223.78
 -12 -12  -1 2210.98  236.78
 -12 -12  -1 2057.09  237.68
  12 -12   1 2337.37  240.28
  12 -12   1 2155.88  242.98
  12  12   1 2526.25  240.38
 -12  12  -1 2480.55  248.18
 -12  12  -1 2372.26  240.18
  14 -12   1  962.20  108.79
  14 -12   1 1043.60  114.19
 -14 -12  -1  928.91  105.59
 -14  12  -1  902.81  108.09
 -14  12  -1 1179.08  119.09
  16 -12   1  136.89   26.70
  16 -12   1  151.48   31.80
 -16 -12  -1  146.79   23.70
 -16  12  -1  137.49   26.90
 -16  12  -1  111.29   31.20
  16  12   1  172.58   29.40
 -18 -12  -1  379.36   40.60
  18 -12   1  251.77   49.00
  18 -12   1  305.67   42.20
  18  12   1  313.67   43.60
 -18  12  -1  278.67   52.99
 -18  12  -1  266.77   42.30
  20 -12   1  957.90  113.19
 -20 -12  -1  906.81  108.99
  20 -12   1 1065.49  121.19
 -20  12  -1 1109.09  115.49
 -20  12  -1  868.61  120.19
  20  12   1 1188.38  116.19
 -22 -12  -1 1560.64  167.88
  22 -12   1 1737.43  180.48
  22 -12   1 1341.07  170.28
 -22  12  -1 1444.16  180.18
 -22  12  -1 1557.34  172.18
  22  12   1 1934.61  176.08
  24 -12   1 1077.49  124.19
 -24 -12  -1 1254.27  121.29
  24  12   1  939.51  124.49
 -24  12  -1 1182.68  125.79
 -24  12  -1  972.00  132.39
 -26 -12  -1  246.88   33.60
  26 -12   1  166.08   35.90
  26  12   1  222.48   41.60
 -26  12  -1  188.88   45.30
  26  12   1  216.78   24.70
 -28 -12  -1  -13.30   13.90
  28 -12   1   -7.40   12.20
 -28  12  -1    8.30   23.00
  28  12   1   48.10   21.20
  28  12   1    4.30    6.80
  30 -12   1   93.09   26.40
 -30 -12  -1   84.99   25.40
  30  12   1   86.39   15.10
  30  12   1   96.99   31.30
 -30  12  -1  128.59   41.10
 -32 -12  -1  358.16   50.89
  32 -12   1  279.17   53.89
  32  12   1  373.96   39.50
 -32  12  -1  242.88   60.59
  32  12   1  266.57   55.19
  34 -12   1  374.56   66.19
  34  12   1  479.25   50.69
 -34  12  -1  381.26   77.09
  34  12   1  398.06   71.09
 -36 -12  -1  266.97   63.79
  36 -12   1  205.48   47.20
 -36  12  -1  161.58   56.09
  36  12   1  104.09   46.30
  36  12   1  298.17   35.50
  38 -12   1   36.60   27.80
 -38  12  -1  -57.39   31.20
  38  12   1   56.39   38.30
  37 -13  -1   50.19   31.80
 -37  13   1  -15.90   33.60
  37  13  -1   76.49   41.40
  35 -13  -1  189.78   42.70
 -35 -13   1  255.77   43.60
  35  13  -1  153.68   46.20
 -35  13   1  149.99   50.69
 -33 -13   1  250.67   39.70
  33 -13  -1  223.78   44.40
 -33  13   1  227.58   55.59
  33  13  -1  174.68   45.00
 -31 -13   1  118.49   26.80
  31 -13  -1   98.39   29.80
  31  13  -1  131.09   33.30
 -31  13   1   71.39   36.30
  29 -13  -1   55.19   22.10
 -29 -13   1  -19.10   14.50
 -29  13   1   -9.10   23.80
  29  13  -1   29.60   22.20
  27 -13  -1   46.40   20.30
 -27 -13   1   51.79   18.00
 -27  13   1   58.19   27.30
  27  13  -1   54.39   22.80
 -25 -13   1  309.87   37.30
  25 -13  -1  178.98   39.70
 -25  13   1  255.77   54.99
 -25  13   1  330.17   52.49
  25  13  -1  213.28   41.80
 -23 -13   1  842.32   93.89
  23 -13  -1  785.52   98.69
 -23  13   1  879.01  100.39
  23  13  -1  942.41  100.99
 -23  13   1  760.02  107.99
  21 -13  -1  495.55   68.99
  21 -13  -1  453.45   61.89
 -21 -13   1  477.45   56.99
  21  13  -1  510.35   62.09
 -21  13   1  496.55   62.19
 -21  13   1  432.96   69.29
  19 -13  -1  242.18   44.50
 -19 -13   1  224.18   31.60
  19 -13  -1  205.28   37.80
 -19  13   1  246.98   39.60
  19  13  -1  305.77   38.90
 -19  13   1  175.48   42.70
 -17 -13   1   26.10   10.70
  17 -13  -1   32.70   19.60
  17 -13  -1   26.10   14.40
 -17  13   1   13.90   15.20
  17  13  -1   54.39   16.20
 -17  13   1   20.80   12.80
  15 -13  -1  159.98   33.90
 -15 -13   1  124.19   25.30
  15 -13  -1  181.38   31.50
 -15 -13   1  188.28   24.90
  15 -13  -1  134.99   27.60
 -15  13   1  153.98   29.40
 -15  13   1  154.88   36.90
  15  13  -1  240.78   30.20
  13 -13  -1  577.54   70.59
 -13 -13   1  519.15   67.69
  13 -13  -1  553.84   69.89
  13 -13  -1  556.84   73.69
 -13 -13   1  650.33   67.29
 -13  13   1  693.73   79.59
 -13  13   1  690.43   72.59
  11 -13  -1  425.96   54.79
  11 -13  -1  504.55   59.59
  11 -13  -1  439.16   55.19
 -11 -13   1  486.95   52.49
 -11 -13   1  403.26   52.89
 -11  13   1  448.16   55.19
 -11  13   1  446.86   61.19
  11  13  -1  483.95   55.09
  -9 -13   1  943.71   96.89
   9 -13  -1  856.51  102.09
   9 -13  -1  927.71   99.79
   9 -13  -1  883.31   99.39
  -9 -13   1  829.52   97.19
  -9  13   1  830.02   99.09
  -9  13   1 1036.60  106.69
   9  13  -1  929.11   98.89
  -7 -13   1  142.19   22.00
  -7 -13   1  127.59   21.70
   7 -13  -1  186.78   29.20
   7 -13  -1  146.19   24.90
   7 -13  -1  101.39   21.70
  -7 -13   1  132.59   16.00
  -7  13   1  117.79   26.40
   7  13  -1  127.09   17.70
   7  13  -1  143.39   24.10
  -7  13   1  145.49   24.00
  -5 -13   1  116.59   21.50
   5 -13  -1  160.28   22.30
   5 -13  -1  126.59   23.30
  -5 -13   1  138.39   18.00
  -5 -13   1  110.69   20.40
   5 -13  -1  158.68   26.80
  -5  13   1  155.28   28.50
   5  13  -1  142.89   20.20
   5  13  -1  139.09   23.50
  -5  13   1  151.68   24.00
   3 -13  -1  376.86   45.70
  -3 -13   1  384.46   44.50
   3 -13  -1  382.36   46.20
   3 -13  -1  425.96   47.20
  -3 -13   1  355.66   43.10
  -3 -13   1  330.27   44.10
  -3  13   1  379.16   45.50
   3  13  -1  442.16   46.40
   3  13  -1  338.57   43.70
  -3  13   1  375.86   46.90
   3  13  -1  380.76   45.60
  -3  13   1  380.56   48.60
   1 -13  -1  792.82   92.39
   1 -13  -1  837.12   92.09
  -1 -13   1  726.93   91.09
  -1 -13   1  922.51   92.09
   1 -13  -1  797.92   91.99
  -1 -13   1  857.41   91.29
   1  13  -1  879.81   93.09
  -1  13   1  859.11   93.79
  -1  13   1  848.02   92.39
   1  13  -1  984.40   94.79
   1  13  -1  779.02   91.29
  -1  13   1  879.71   94.89
  -1 -13  -1 1083.89  120.29
  -1 -13  -1  985.10  118.69
   1 -13   1 1222.88  121.29
  -1 -13  -1 1260.27  121.79
   1 -13   1 1084.69  120.59
   1 -13   1  993.60  119.49
   1  13   1 1181.58  122.29
  -1  13  -1 1136.79  121.49
  -1  13  -1 1304.57  124.59
   1  13   1 1135.49  120.59
  -1  13  -1 1010.50  119.49
   1  13   1 1242.88  122.69
   3 -13   1  388.36   45.80
  -3 -13  -1  356.06   41.50
  -3 -13  -1  389.46   44.60
   3 -13   1  307.57   43.00
   3 -13   1  398.06   44.80
  -3 -13  -1  353.46   43.60
   3  13   1  355.76   44.80
   3  13   1  314.77   42.90
   3  13   1  416.06   45.00
  -3  13  -1  342.77   43.90
  -3  13  -1  419.86   49.10
  -5 -13  -1   89.19   17.70
  -5 -13  -1  101.39   19.60
   5 -13   1  101.09   20.80
  -5 -13  -1  117.79   15.00
   5 -13   1   89.49   19.00
   5 -13   1   95.39   19.20
  -5  13  -1  131.49   21.60
   5  13   1   95.59   17.80
  -5  13  -1  117.79   24.40
   5  13   1  128.69   22.30
   7 -13   1  169.08   29.80
  -7 -13  -1  128.89   17.70
   7 -13   1  174.88   24.00
   7 -13   1  129.79   24.20
  -7 -13  -1  149.49   25.40
  -7 -13  -1  165.28   23.10
  -7  13  -1  149.88   29.40
  -7  13  -1  163.68   26.00
   7  13   1  190.68   25.40
   7  13   1  147.29   20.40
   9 -13   1  752.32   92.79
  -9 -13  -1  818.22   93.19
   9 -13   1  859.91   93.79
  -9 -13  -1  809.82   91.79
   9 -13   1  841.62   97.09
   9  13   1  906.51   87.99
  -9  13  -1  945.21  100.89
  -9  13  -1  782.02   93.09
   9  13   1  882.11   94.49
  11 -13   1  829.12   95.59
 -11 -13  -1  782.92   89.39
  11 -13   1  818.12   91.79
 -11 -13  -1  787.92   90.69
  11 -13   1  816.22   91.79
  11  13   1  938.11   93.39
 -11  13  -1  844.52   99.29
 -11  13  -1  759.72   91.59
 -13 -13  -1  469.55   56.59
  13 -13   1  425.86   62.89
  13 -13   1  549.35   60.99
 -13 -13  -1  459.25   58.19
  13  13   1  554.54   61.29
 -13  13  -1  482.45   66.39
 -13  13  -1  526.35   60.49
  15 -13   1   76.69   18.70
  15 -13   1   70.79   22.60
 -15 -13  -1   43.40   12.80
 -15  13  -1   36.80   14.00
  15  13   1   71.19   17.80
 -15  13  -1   42.60   21.10
  17 -13   1   28.10   20.00
 -17 -13  -1   76.19   15.90
  17 -13   1   21.50   13.20
  17  13   1   55.39   17.90
 -17  13  -1   54.29   22.40
 -17  13  -1   45.50   15.50
 -19 -13  -1  132.69   26.00
  19 -13   1  172.08   36.30
  19 -13   1  120.19   27.20
 -19  13  -1  110.29   33.60
 -19  13  -1  179.78   32.90
  19  13   1  182.48   31.90
  21 -13   1  305.37   52.99
  21 -13   1  249.58   44.20
 -21 -13  -1  278.17   38.30
 -21  13  -1  342.87   47.10
  21  13   1  371.16   47.60
 -21  13  -1  223.38   51.59
  23 -13   1  526.35   67.19
 -23 -13  -1  628.64   64.39
 -23  13  -1  534.85   67.79
 -23  13  -1  469.85   74.29
  23  13   1  409.76   66.09
  25 -13   1  157.68   32.30
 -25 -13  -1  152.68   27.80
 -25  13  -1  128.89   40.30
  25  13   1  169.48   36.70
  27 -13   1   32.20   18.10
 -27 -13  -1   -3.80   13.70
  27  13   1    0.30   17.20
 -27  13  -1   33.90   28.80
 -29 -13  -1   -8.70   15.60
  29 -13   1   -1.30   15.20
 -29  13  -1  -14.10   23.40
  29  13   1    8.10   18.90
  31 -13   1   52.09   23.30
 -31 -13  -1  112.89   26.00
  31  13   1   80.29   27.80
 -31  13  -1  -26.00   23.70
 -33 -13  -1   92.99   30.90
  33 -13   1  113.29   33.50
 -33  13  -1  139.89   49.30
  33  13   1  108.09   39.90
  35 -13   1   67.19   29.80
 -35 -13  -1  107.09   30.50
  35  13   1   49.00   37.70
 -35  13  -1   34.10   38.50
  37 -13   1   15.70   28.30
  37  13   1   52.59   39.40
 -37  13  -1   -8.00   32.50
  36 -14  -1   35.40   27.50
 -36  14   1  -44.60   32.40
  36  14  -1   13.50   34.00
  34 -14  -1   52.39   25.40
 -34 -14   1   31.40   23.80
  34  14  -1  -24.50   26.00
 -34  14   1   33.70   33.80
  32 -14  -1   52.99   23.60
 -32 -14   1   15.30   20.30
 -32  14   1   23.10   32.90
  32  14  -1   60.79   31.50
  30 -14  -1   15.00   21.10
 -30 -14   1    6.30   16.70
  30  14  -1   35.00   25.40
 -30  14   1   35.10   27.60
 -28 -14   1   17.90   15.10
  28 -14  -1  -19.30   12.40
 -28  14   1    0.40   23.70
  28  14  -1  -12.90   17.50
  26 -14  -1   19.60   17.60
 -26 -14   1   40.50   16.60
  26  14  -1   14.30   19.20
 -26  14   1   18.60   25.50
  24 -14  -1   60.79   22.40
 -24 -14   1   82.59   17.90
  24  14  -1   59.69   23.70
 -24  14   1   70.29   30.60
  22 -14  -1  125.39   29.50
 -22 -14   1  143.39   24.00
 -22  14   1  125.09   30.30
 -22  14   1   79.79   33.90
  22  14  -1  129.49   29.20
  20 -14  -1   30.50   15.30
 -20 -14   1   18.50   11.20
  20 -14  -1    8.50   21.40
  20  14  -1   22.80   14.90
 -20  14   1    7.40   19.40
 -20  14   1   10.00   15.60
 -18 -14   1   27.60   10.70
  18 -14  -1   11.80   12.40
  18 -14  -1   11.70   17.80
 -18  14   1   12.10   15.80
 -18  14   1   15.80   14.70
  18  14  -1   17.00   12.00
 -16 -14   1   -0.30    8.40
  16 -14  -1    2.20   15.30
  16 -14  -1   21.50   13.50
 -16 -14   1   10.80    8.20
  16 -14  -1   -1.80    8.80
 -16  14   1  -11.50   14.60
 -16  14   1   -3.20   11.20
  16  14  -1   17.20   12.10
 -14 -14   1   35.80   13.20
 -14 -14   1   38.10   12.10
  14 -14  -1   37.40   14.50
  14 -14  -1   30.80   17.90
  14 -14  -1   21.80   13.80
 -14  14   1   81.09   24.90
 -14  14   1   55.29   16.50
  14  14  -1   44.80   16.10
 -12 -14   1   92.39   20.10
  12 -14  -1   71.69   20.30
  12 -14  -1  128.89   23.80
  12 -14  -1  105.39   25.20
 -12 -14   1   98.69   18.90
 -12  14   1   83.29   26.10
  12  14  -1  115.39   22.80
 -12  14   1  128.59   24.30
  10 -14  -1  190.78   29.70
 -10 -14   1  181.98   28.30
  10 -14  -1  152.48   28.10
 -10 -14   1  159.48   23.30
  10 -14  -1  173.88   32.00
 -10  14   1  168.48   34.60
  10  14  -1  180.08   28.50
 -10  14   1  144.59   27.60
   8 -14  -1   26.10   10.60
  -8 -14   1   16.70    8.50
  -8 -14   1   21.60    8.60
   8 -14  -1   21.60   11.90
   8 -14  -1   33.10   12.00
  -8 -14   1    8.40    4.10
  -8  14   1   27.50   14.70
  -8  14   1   37.90   12.30
   8  14  -1   24.90   11.20
   6 -14  -1   80.19   17.50
  -6 -14   1   91.49   16.90
  -6 -14   1   61.49   15.40
   6 -14  -1   79.59   19.10
   6 -14  -1   67.59   17.00
  -6 -14   1   93.89   12.60
  -6  14   1   84.29   17.70
  -6  14   1   65.39   19.50
   6  14  -1   81.79   15.10
   6  14  -1   98.39   19.20
   4 -14  -1   18.70    9.70
  -4 -14   1    3.30    5.80
   4 -14  -1    9.40    8.80
  -4 -14   1   15.50    7.90
   4 -14  -1   -2.00    6.50
  -4 -14   1   13.10    7.60
   4  14  -1   10.90    8.20
   4  14  -1   19.40    8.70
   4  14  -1   15.10    7.30
  -4  14   1   10.00   10.80
  -4  14   1   26.50   10.20
  -2 -14   1  105.49   18.80
   2 -14  -1   88.49   19.10
  -2 -14   1  100.99   17.30
   2 -14  -1   96.69   19.40
   2 -14  -1   89.49   18.70
  -2 -14   1   89.39   18.10
  -2  14   1   72.19   17.30
  -2  14   1   94.19   19.80
   2  14  -1   91.39   19.20
   2  14  -1   88.49   19.00
  -2  14   1   81.09   20.30
   2  14  -1   78.99   16.60
   0 -14  -1  144.29   24.90
   0 -14   1  180.78   25.00
   0 -14   1  162.78   26.30
   0 -14  -1  191.68   26.00
   0 -14  -1  193.58   27.90
   0 -14   1  117.69   24.20
   0  14   1  141.89   25.90
   0  14   1  160.38   28.20
   0  14   1  166.38   28.00
   0  14  -1  218.98   28.80
   0  14  -1  164.58   27.10
   0  14  -1  165.98   24.50
   2 -14   1  178.28   25.40
  -2 -14  -1  172.98   23.50
   2 -14   1  147.39   25.40
   2 -14   1  137.79   25.70
  -2 -14  -1  193.28   25.30
  -2 -14  -1  165.28   27.00
   2  14   1  165.78   27.60
   2  14   1  170.78   24.90
   2  14   1  152.78   26.90
  -2  14  -1  208.58   32.80
  -2  14  -1  176.08   25.00
  -4 -14  -1   45.80   13.80
   4 -14   1   49.90   14.50
   4 -14   1   67.69   17.40
   4 -14   1   41.40   13.10
  -4 -14  -1   77.69   13.00
  -4 -14  -1   48.00   13.80
  -4  14  -1   74.49   16.30
   4  14   1   69.29   15.40
  -4  14  -1   66.99   19.40
   4  14   1   48.90   14.30
   4  14   1   75.19   15.20
  -6 -14  -1   67.59   15.30
   6 -14   1   61.79   16.20
   6 -14   1   76.89   16.20
  -6 -14  -1   53.99   14.60
  -6 -14  -1   68.09   11.10
   6 -14   1   63.99   16.10
  -6  14  -1   86.69   21.90
   6  14   1   54.59   13.10
  -6  14  -1   42.30   14.50
   6  14   1   70.19   16.40
   8 -14   1   63.79   14.90
  -8 -14  -1   49.10    8.30
   8 -14   1   49.00   15.30
  -8 -14  -1   64.59   14.30
   8 -14   1   44.40   15.60
  -8 -14  -1   48.50   14.30
  -8  14  -1   40.50   17.30
   8  14   1   40.30   10.70
  -8  14  -1   50.89   15.40
   8  14   1   60.99   15.90
 -10 -14  -1  246.88   34.70
  10 -14   1  260.17   36.90
  10 -14   1  280.87   42.00
  10 -14   1  289.17   37.70
 -10 -14  -1  244.08   36.40
 -10  14  -1  254.17   45.60
  10  14   1  294.57   30.00
  10  14   1  270.07   38.00
 -10  14  -1  280.67   38.50
 -12 -14  -1   93.79   19.00
  12 -14   1  125.89   23.90
 -12 -14  -1  111.49   22.90
  12 -14   1   80.79   24.30
  12 -14   1  149.59   25.90
  12  14   1  133.69   25.20
 -12  14  -1  117.49   29.80
 -12  14  -1  118.89   25.20
  14 -14   1   41.70   19.40
 -14 -14  -1   18.00   11.80
  14 -14   1   55.69   16.20
  14 -14   1   38.50   15.40
 -14 -14  -1   32.40   11.30
  14  14   1   34.70   16.10
 -14  14  -1   39.00   20.60
 -14  14  -1   46.00   16.10
  16 -14   1    9.00   11.10
  16 -14   1   21.10   18.60
 -16 -14  -1    8.60    9.00
  16  14   1   18.60   13.10
 -16  14  -1    1.70   11.60
 -16  14  -1    1.10   12.50
  18 -14   1    4.70   11.00
  18 -14   1   19.80   18.80
 -18 -14  -1    0.30    8.30
 -18  14  -1   -1.40   14.10
  18  14   1   19.40   14.70
 -18  14  -1  -12.30   11.60
 -20 -14  -1   24.70   11.90
  20 -14   1   30.80   14.80
  20 -14   1   41.10   26.10
 -20  14  -1    4.70   14.80
  20  14   1   80.79   21.90
 -20  14  -1   28.10   19.10
 -22 -14  -1   73.29   17.40
  22 -14   1   57.49   19.50
 -22  14  -1   33.60   19.60
  22  14   1   64.69   23.10
 -22  14  -1   71.39   28.90
  24 -14   1   67.69   21.70
 -24 -14  -1   42.50   17.00
 -24  14  -1   58.09   28.20
  24  14   1   42.00   20.60
 -26 -14  -1   -0.50   13.70
  26 -14   1   13.40   13.30
  26  14   1   12.20   17.90
 -26  14  -1   22.00   21.20
  28 -14   1   23.70   16.30
 -28 -14  -1  -21.40   12.80
 -28  14  -1    1.20   24.30
  28  14   1   12.50   22.00
  30 -14   1   12.50   18.20
 -30 -14  -1   -7.90   16.90
 -30  14  -1  -16.10   22.30
  30  14   1  -17.30   19.60
  32 -14   1   21.10   20.10
 -32 -14  -1   46.20   21.60
  32  14   1    2.00   25.90
 -32  14  -1   15.20   27.10
 -34 -14  -1   18.70   25.90
  34 -14   1   20.40   22.90
 -34  14  -1   48.80   34.40
  34  14   1  -32.30   31.30
  36 -14   1   28.20   28.40
 -36  14  -1   -6.30   34.80
  36  14   1  -14.40   35.80
  35 -15  -1  197.18   43.80
  35  15  -1  100.69   44.50
 -35  15   1  134.59   50.79
  33 -15  -1  142.69   38.10
 -33 -15   1  237.58   37.60
  33  15  -1  228.28   48.20
 -33  15   1  118.89   47.50
 -31 -15   1    9.30   19.70
  31 -15  -1   48.50   23.60
  31  15  -1   37.80   27.30
 -31  15   1    1.40   27.90
 -29 -15   1   46.80   19.00
  29 -15  -1   24.40   18.30
  29  15  -1   -8.10   22.20
 -29  15   1  -13.60   26.00
  27 -15  -1   10.70   17.80
 -27 -15   1   21.90   14.00
 -27  15   1   34.60   24.00
  27  15  -1   19.10   19.80
 -25 -15   1  216.68   32.10
  25 -15  -1  197.28   38.20
 -25  15   1  147.29   43.80
  25  15  -1  163.18   36.70
 -23 -15   1  519.15   57.89
  23 -15  -1  461.85   62.99
 -23  15   1  429.06   76.59
  23  15  -1  422.86   62.19
 -21 -15   1  343.67   43.20
  21 -15  -1  311.47   51.29
 -21  15   1  408.26   52.89
 -21  15   1  273.17   59.99
  21  15  -1  324.27   48.30
 -19 -15   1  -11.80   10.10
  19 -15  -1   10.90   14.00
  19 -15  -1   34.40   15.60
 -19 -15   1   13.70   10.50
  19 -15  -1   14.40   19.10
 -19  15   1   50.79   18.50
  19  15  -1   29.40   14.60
 -19  15   1   31.00   20.20
  17 -15  -1   37.80   19.00
  17 -15  -1   42.80   15.80
 -17 -15   1   19.10   10.10
 -17 -15   1   15.70   12.20
  17 -15  -1    7.30   18.40
  17  15  -1   65.39   19.10
 -17  15   1   37.60   21.30
 -17  15   1   36.40   15.30
 -15 -15   1    5.20    9.80
 -15 -15   1   -1.70    8.00
  15 -15  -1    4.70   15.90
  15 -15  -1   17.70   12.40
  15 -15  -1    8.20    9.70
 -15  15   1   -8.10   12.50
 -15  15   1   21.60   13.30
  15  15  -1    7.00   11.10
 -13 -15   1  307.67   39.70
 -13 -15   1  293.17   41.30
  13 -15  -1  274.87   42.50
  13 -15  -1  301.17   42.90
  13 -15  -1  379.56   50.09
 -13  15   1  311.67   54.79
 -13  15   1  346.27   44.90
  13  15  -1  386.16   45.40
 -11 -15   1  583.54   75.39
  11 -15  -1  733.73   79.09
 -11 -15   1  616.14   73.89
  11 -15  -1  596.04   77.29
  11 -15  -1  662.93   81.29
 -11  15   1  702.03   85.49
  11  15  -1  845.72   79.69
 -11  15   1  680.33   78.19
  -9 -15   1  184.28   25.10
   9 -15  -1  172.08   30.60
   9 -15  -1  186.38   30.90
  -9 -15   1  175.98   19.20
  -9 -15   1  119.49   25.50
   9 -15  -1  157.08   33.20
  -9  15   1  200.98   37.10
   9  15  -1  222.08   28.90
  -9  15   1  175.18   30.30
  -7 -15   1    7.90    4.60
  -7 -15   1   11.80    7.50
   7 -15  -1   14.70    9.10
  -7 -15   1  -12.90    5.60
   7 -15  -1    5.70    9.70
   7 -15  -1    8.70    9.30
   7  15  -1   19.20    9.40
  -7  15   1   -1.80   10.20
  -7  15   1   12.70    9.10
   7  15  -1   17.90    7.10
   5 -15  -1   21.10   10.60
  -5 -15   1   24.10    9.80
  -5 -15   1   28.50    7.70
   5 -15  -1   18.90   10.20
   5 -15  -1   27.90   10.90
  -5 -15   1   28.30    9.90
  -5  15   1   15.90   12.50
  -5  15   1   25.10   11.40
   5  15  -1   24.80    9.30
   5  15  -1   17.10   10.50
  -3 -15   1   73.39   14.30
  -3 -15   1   49.60   14.00
   3 -15  -1   73.29   17.20
  -3 -15   1   64.29   14.90
   3 -15  -1   74.89   17.10
   3 -15  -1   53.59   14.60
  -3  15   1   77.49   17.70
  -3  15   1   67.89   19.40
  -3  15   1   53.49   15.00
   3  15  -1   54.49   13.60
   3  15  -1   57.89   15.80
   3  15  -1   82.69   18.20
  -1 -15   1  628.64   78.79
  -1 -15   1  620.54   78.99
  -1 -15   1  770.92   79.59
   1 -15  -1  701.13   80.49
   1 -15  -1  676.93   79.39
   1 -15  -1  706.13   80.09
   1  15  -1  786.62   81.69
   1  15  -1  608.14   78.29
  -1  15   1  717.13   80.79
  -1  15   1  762.22   82.19
  -1  15   1  736.43   83.19
   1  15  -1  916.11   84.49
   1 -15   1  656.63   83.49
   1 -15   1  765.22   84.29
  -1 -15  -1  684.23   84.59
  -1 -15  -1  833.52   83.69
   1 -15   1  718.73   84.29
  -1 -15  -1  745.73   84.69
  -1  15  -1  918.01   87.59
   1  15   1  883.31   87.89
  -1  15  -1  611.14   82.79
   1  15   1  802.42   86.39
  -1  15  -1  885.31   89.39
   1  15   1  685.03   83.59
  -3 -15  -1  137.89   18.60
  -3 -15  -1   97.99   20.60
   3 -15   1  125.39   22.60
  -3 -15  -1  116.09   22.00
   3 -15   1   89.59   20.10
   3 -15   1  103.79   20.30
   3  15   1   86.59   19.10
   3  15   1  128.39   23.80
   3  15   1  128.99   23.00
  -3  15  -1   99.09   20.80
  -3  15  -1  120.79   26.00
   5 -15   1   30.20   12.80
   5 -15   1   30.00   11.10
  -5 -15  -1   11.50    9.00
  -5 -15  -1   11.80    8.80
   5 -15   1   27.60   11.80
  -5 -15  -1   26.90    7.80
   5  15   1   32.90   11.30
  -5  15  -1    6.80    9.20
  -5  15  -1   23.80   12.90
   5  15   1   15.00   10.00
  -7 -15  -1   -5.70    3.50
   7 -15   1   -4.10    7.70
   7 -15   1   10.10    8.40
  -7 -15  -1    2.20    7.40
  -7 -15  -1   -5.00    5.90
   7 -15   1  -13.50    9.00
   7  15   1   11.40    6.60
  -7  15  -1   -2.50   10.50
  -7  15  -1   16.20    9.50
   7  15   1    6.40    8.80
  -9 -15  -1  232.08   25.20
  -9 -15  -1  202.48   31.40
   9 -15   1  199.48   38.00
  -9 -15  -1  182.88   29.80
   9 -15   1  220.68   35.10
   9 -15   1  248.18   33.10
   9  15   1  226.08   27.70
  -9  15  -1  308.77   47.60
   9  15   1  267.77   35.60
  -9  15  -1  242.58   34.60
  11 -15   1  448.86   54.29
 -11 -15  -1  388.76   50.69
  11 -15   1  416.16   57.09
 -11 -15  -1  393.06   52.49
  11 -15   1  377.16   52.79
 -11  15  -1  539.45   56.59
 -11  15  -1  568.24   66.19
  13 -15   1  300.47   43.60
  13 -15   1  225.38   39.40
 -13 -15  -1  216.08   38.30
  13 -15   1  255.47   41.60
 -13 -15  -1  266.27   35.80
 -13  15  -1  310.97   41.10
  13  15   1  330.37   41.00
 -13  15  -1  282.67   51.09
 -15 -15  -1    9.10    9.30
 -15 -15  -1    2.80    9.00
  15 -15   1  -16.80    9.30
  15 -15   1  -25.50   13.40
  15 -15   1   -0.90    8.20
 -15  15  -1  -23.20   13.90
  15  15   1   -5.40   10.80
 -15  15  -1    8.90   12.30
  17 -15   1   49.50   22.00
 -17 -15  -1   29.70   13.00
  17 -15   1   47.80   16.70
 -17 -15  -1   30.20   13.40
 -17  15  -1   47.70   22.60
 -17  15  -1   25.90   15.60
  17  15   1   54.29   18.10
 -19 -15  -1   27.90   11.70
  19 -15   1    5.00   18.80
  19 -15   1  -22.50    8.80
 -19  15  -1   19.30   18.30
  19  15   1    6.60   13.60
 -19  15  -1   -8.40   13.40
  21 -15   1  184.18   36.60
 -21 -15  -1  237.58   33.10
  21  15   1  202.68   39.00
 -21  15  -1  170.08   45.50
 -23 -15  -1  399.86   50.59
  23 -15   1  322.07   56.09
 -23  15  -1  358.36   66.89
  23  15   1  449.56   56.79
  25 -15   1   97.29   28.00
 -25 -15  -1   81.69   22.30
  25  15   1   71.49   26.80
 -25  15  -1   95.39   34.30
  27 -15   1  -21.30   14.50
 -27 -15  -1   10.20   15.70
  27  15   1    8.50   19.70
 -27  15  -1   12.30   23.10
 -29 -15  -1   40.80   18.00
  29 -15   1   29.40   19.50
  29  15   1   13.20   25.60
 -29  15  -1    1.30   25.00
 -31 -15  -1   16.00   17.40
  31 -15   1   31.30   22.30
 -31  15  -1   -1.80   27.60
  31  15   1  -12.30   24.20
  33 -15   1  176.08   39.70
 -33 -15  -1  157.28   36.40
 -33  15  -1  200.18   54.69
  33  15   1  137.59   43.90
  35 -15   1  122.09   38.40
  35  15   1   58.39   41.00
 -35  15  -1   79.19   45.80
  34 -16  -1   85.39   32.50
 -34  16   1   56.79   42.30
  34  16  -1   48.70   37.00
 -32 -16   1  -38.40   19.10
  32 -16  -1   -4.00   19.50
 -32  16   1  -59.09   27.20
  32  16  -1    7.80   27.60
  30 -16  -1   39.60   24.50
 -30 -16   1   74.29   23.20
  30  16  -1   45.30   28.60
 -30  16   1   80.99   37.80
 -28 -16   1  176.78   30.20
  28 -16  -1  188.88   38.00
  28  16  -1   95.39   33.50
 -28  16   1  157.38   45.70
  26 -16  -1   57.69   22.10
 -26 -16   1   -9.70   13.00
  26  16  -1   14.90   18.30
 -26  16   1   12.60   23.20
  24 -16  -1   31.70   17.70
 -24 -16   1   21.60   14.10
  24  16  -1   27.00   19.40
 -24  16   1   15.20   24.40
  22 -16  -1  106.39   26.50
 -22 -16   1   92.19   23.50
 -22 -16   1  102.89   21.00
  22  16  -1   67.39   23.30
 -22  16   1   59.59   29.00
  20 -16  -1    0.70   16.60
 -20 -16   1   15.50   10.70
  20 -16  -1  -20.00    9.80
 -20 -16   1   23.10   11.60
 -20  16   1   18.90   18.80
 -20  16   1    5.60   19.80
  20  16  -1   16.60   14.10
 -18 -16   1  172.78   35.90
  18 -16  -1  290.77   50.09
  18 -16  -1  229.88   40.30
  18 -16  -1  282.27   42.90
 -18 -16   1  259.37   33.70
  18  16  -1  269.37   41.70
 -18  16   1  258.37   42.40
 -18  16   1  132.79   41.30
  16 -16  -1  137.39   33.10
 -16 -16   1  115.79   25.90
  16 -16  -1  152.88   31.40
  16 -16  -1  159.98   30.80
 -16 -16   1  151.48   25.70
 -16  16   1  177.28   32.10
  16  16  -1  229.58   33.60
 -16  16   1  125.09   35.10
  14 -16  -1   16.50   12.30
 -14 -16   1   26.10   12.00
 -14 -16   1    3.80    9.00
  14 -16  -1    3.50   14.50
  14 -16  -1   11.80   11.60
 -14  16   1    9.40   15.30
  14  16  -1   -1.50   11.10
 -14  16   1   18.70   13.60
  12 -16  -1   55.89   18.70
  12 -16  -1   67.99   21.00
 -12 -16   1   83.99   17.00
 -12 -16   1   88.49   19.40
  12 -16  -1   88.49   24.50
 -12  16   1   52.09   23.30
  12  16  -1  110.09   22.60
 -12  16   1  113.69   23.20
  10 -16  -1   58.69   17.10
 -10 -16   1   29.10   11.60
  10 -16  -1   28.20   13.80
 -10 -16   1   46.60   13.30
  10 -16  -1   30.10   16.80
  10  16  -1   26.10   14.60
 -10  16   1   53.29   16.70
 -10  16   1   43.10   19.60
   8 -16  -1   56.19   16.10
  -8 -16   1   53.89    9.00
   8 -16  -1   57.09   16.40
   8 -16  -1   85.09   20.80
  -8 -16   1   38.70   12.70
   8  16  -1   47.40   15.50
  -8  16   1   35.50   16.70
  -8  16   1   48.50   15.50
   6 -16  -1  259.17   37.00
  -6 -16   1  267.37   30.50
   6 -16  -1  259.37   38.00
  -6 -16   1  216.78   32.70
  -6 -16   1  215.58   33.00
   6 -16  -1  224.48   37.70
   6  16  -1  305.17   37.30
  -6  16   1  254.37   36.20
   6  16  -1  293.47   33.80
  -6  16   1  265.07   44.80
   4 -16  -1  206.08   35.50
  -4 -16   1  222.48   31.20
  -4 -16   1  170.18   31.90
  -4 -16   1  235.58   29.30
   4 -16  -1  211.18   31.70
   4 -16  -1  177.58   33.00
   4  16  -1  307.97   34.30
   4  16  -1  278.57   35.10
  -4  16   1  255.57   41.20
  -4  16   1  249.88   33.30
   4  16  -1  215.18   30.60
   2 -16  -1   32.10   12.70
   2 -16  -1   37.80   13.20
  -2 -16   1   47.20   12.90
  -2 -16   1   26.90   11.40
   2 -16  -1   50.39   14.30
  -2 -16   1   41.10   12.10
  -2  16   1   45.10   16.40
  -2  16   1   39.80   13.90
   2  16  -1   21.70   13.00
   2  16  -1   37.20   13.30
   2  16  -1   64.29   16.40
  -2  16   1   49.90   15.40
   0 -16   1  513.95   60.39
   0 -16  -1  546.05   61.29
   0 -16  -1  387.16   59.29
   0 -16   1  461.55   59.79
   0 -16   1  486.35   59.89
   0 -16  -1  527.45   60.29
   0  16  -1  484.35   60.29
   0  16   1  587.44   62.09
   0  16   1  558.94   63.59
   0  16   1  654.53   66.09
   0  16  -1  487.55   61.89
   0  16  -1  560.94   64.59
   2 -16   1   14.20    9.90
  -2 -16  -1   -3.20    7.50
  -2 -16  -1    3.60    6.70
  -2 -16  -1   -9.00    6.30
   2 -16   1   10.40    7.70
   2 -16   1    6.30    7.90
   2  16   1   -9.00    8.00
   2  16   1    1.50    8.30
  -2  16  -1  -11.20    9.20
  -2  16  -1    5.00    8.50
   2  16   1   -1.00    8.60
   4 -16   1  276.97   34.70
   4 -16   1  223.18   35.10
  -4 -16  -1  278.77   34.30
   4 -16   1  172.28   33.20
  -4 -16  -1  201.58   29.80
  -4 -16  -1  231.38   33.60
  -4  16  -1  287.17   39.50
  -4  16  -1  213.08   35.30
   4  16   1  325.07   36.30
   4  16   1  262.97   36.10
   4  16   1  244.98   33.40
  -6 -16  -1  260.57   34.80
  -6 -16  -1  213.98   37.00
  -6 -16  -1  269.07   30.70
   6 -16   1  264.37   36.10
   6 -16   1  278.87   38.10
   6 -16   1  167.58   34.50
   6  16   1  315.67   38.70
  -6  16  -1  273.77   36.70
  -6  16  -1  303.77   47.70
   8 -16   1   73.69   18.00
   8 -16   1   50.89   16.00
  -8 -16  -1   61.89   16.80
  -8 -16  -1   82.79   16.60
   8 -16   1   93.59   22.70
  -8 -16  -1   68.99   11.30
  -8  16  -1  105.89   26.70
   8  16   1   63.39   14.60
  -8  16  -1   70.29   18.10
   8  16   1   75.59   18.60
  10 -16   1   49.60   16.00
 -10 -16  -1   42.60   13.60
  10 -16   1   31.00   15.10
 -10 -16  -1   21.20   11.70
  10 -16   1   30.90   13.00
 -10  16  -1   42.30   14.90
  10  16   1   36.00    8.20
  10  16   1   21.00   12.60
 -10  16  -1   57.09   21.20
  12 -16   1   37.20   20.90
 -12 -16  -1   76.79   19.00
 -12 -16  -1   85.39   17.30
  12 -16   1   62.49   19.00
 -12  16  -1   59.29   18.60
  12  16   1  100.09   22.40
 -12  16  -1   74.69   24.70
  14 -16   1   24.70   16.80
  14 -16   1   15.90   10.90
 -14 -16  -1    7.40    9.10
 -14 -16  -1   10.30    8.10
  14 -16   1    7.80   12.70
 -14  16  -1   -3.00   13.50
  14  16   1    5.90   10.40
 -14  16  -1   -8.20   13.90
  16 -16   1  201.98   36.60
 -16 -16  -1  190.18   35.50
  16 -16   1  172.28   35.00
 -16 -16  -1  218.98   32.20
  16 -16   1  251.17   44.60
 -16  16  -1  235.68   39.30
  16  16   1  305.67   38.90
 -16  16  -1  203.68   44.90
  18 -16   1  238.68   41.80
  18 -16   1   95.69   29.00
 -18 -16  -1  157.98   30.20
 -18 -16  -1  161.78   27.00
  18 -16   1  156.48   31.90
 -18  16  -1  103.89   27.80
 -18  16  -1  155.48   39.20
  18  16   1  186.88   34.20
 -20 -16  -1   30.40   13.40
 -20 -16  -1   45.70   16.60
  20 -16   1   21.00   15.80
 -20  16  -1   35.70   23.20
  20  16   1    9.50   14.50
  22 -16   1   91.19   25.10
 -22 -16  -1   91.69   20.80
  22  16   1   73.99   25.20
 -22  16  -1   76.69   31.80
 -24 -16  -1   76.69   18.90
  24 -16   1   36.30   19.70
  24  16   1   40.70   24.10
 -24  16  -1   41.90   28.70
  26 -16   1   20.40   18.50
 -26 -16  -1   13.50   13.10
  26  16   1   -9.90   18.20
 -26  16  -1   -2.40   21.50
  28 -16   1   59.89   23.60
 -28 -16  -1   94.59   23.40
  28  16   1   42.30   26.00
 -28  16  -1   70.49   34.70
  30 -16   1   43.70   22.70
 -30 -16  -1   15.40   19.50
  30  16   1   11.70   26.30
 -30  16  -1  -35.20   33.10
 -32 -16  -1  -21.50   22.80
  32 -16   1    0.40   21.10
  32  16   1   59.99   30.50
 -32  16  -1   10.00   29.20
  34 -16   1   45.80   29.20
 -34  16  -1   55.49   40.20
  34  16   1   57.29   37.20
  35 -17  -1   -3.80   25.00
  35  17  -1   -6.30   36.10
 -35  17   1  -25.30   35.60
  33 -17  -1   38.00   25.20
 -33  17   1  -26.20   30.90
  33  17  -1  -46.80   28.20
 -31 -17   1  -25.20   18.90
  31 -17  -1    4.00   20.30
 -31  17   1  -34.00   24.50
  31  17  -1  -15.50   27.20
  29 -17  -1   10.40   19.60
 -29 -17   1    4.70   18.30
 -29  17   1    0.70   28.90
  29  17  -1  -23.50   23.40
 -27 -17   1   -4.10   14.40
  27 -17  -1  -31.00   14.10
  27  17  -1   32.30   22.90
 -27  17   1  -32.30   23.10
  25 -17  -1  -18.70   13.90
 -25 -17   1    3.20   14.00
 -25 -17   1  -18.90   12.80
  25  17  -1   11.90   18.30
 -25  17   1   28.50   26.30
 -23 -17   1    3.20   11.10
  23 -17  -1    1.30   13.60
 -23 -17   1   27.70   17.30
  23  17  -1    4.90   16.10
 -23  17   1   44.90   29.20
 -21 -17   1   -5.30   11.80
  21 -17  -1    2.90   13.80
 -21 -17   1   11.50   11.70
  21  17  -1  -23.10   13.20
 -21  17   1  -11.40   19.00
  19 -17  -1   21.70   16.10
 -19 -17   1   61.29   17.90
  19 -17  -1   39.20   19.70
 -19 -17   1   28.80   12.80
  19  17  -1   39.40   17.10
 -19  17   1   33.60   23.40
 -17 -17   1    2.40   10.00
 -17 -17   1   -4.30    8.10
  17 -17  -1  -18.00   13.50
  17 -17  -1    9.50   22.00
  17 -17  -1   -1.90   12.00
 -17  17   1   -0.60   16.40
 -17  17   1   26.40   16.80
  17  17  -1    0.20   11.70
 -15 -17   1    3.00   11.30
  15 -17  -1   18.00   13.10
 -15 -17   1   11.20   10.10
  15 -17  -1   28.90   16.10
  15 -17  -1   11.10   17.20
 -15  17   1    6.60   17.00
  15  17  -1   13.20   12.90
 -15  17   1   22.80   15.10
  13 -17  -1    1.70    8.90
  13 -17  -1    9.90   15.00
 -13 -17   1    1.40    9.60
 -13 -17   1   12.40    9.70
  13 -17  -1   -2.10   11.10
 -13  17   1   -7.40   12.00
  13  17  -1  -10.50   11.00
 -13  17   1   -8.80   16.30
  11 -17  -1    0.00    8.60
 -11 -17   1    3.90    9.10
  11 -17  -1   -2.60   14.20
  11 -17  -1    2.60   10.70
 -11 -17   1    0.90    7.90
 -11  17   1   -3.20   11.20
 -11  17   1    5.30   14.40
  11  17  -1   -3.50    8.60
   9 -17  -1   -0.10    8.80
  -9 -17   1   -3.20    3.30
   9 -17  -1  -10.90    9.20
   9 -17  -1    7.00   13.20
  -9 -17   1    1.20    8.30
  -9 -17   1    3.80    7.70
  -9  17   1    6.50   13.00
  -9  17   1  -13.90    9.70
   9  17  -1   -0.90    8.80
  -7 -17   1   16.10   11.30
  -7 -17   1    9.40    8.80
   7 -17  -1   18.50   13.60
   7 -17  -1   16.50   11.10
   7 -17  -1   17.20   12.50
  -7 -17   1    6.20    5.70
   7  17  -1   23.60   13.10
   7  17  -1   20.70    9.50
  -7  17   1   24.70   17.20
  -7  17   1   12.20   11.40
  -5 -17   1    5.20    7.50
   5 -17  -1    4.60    9.60
  -5 -17   1    6.30    6.10
   5 -17  -1  -16.80    8.60
   5 -17  -1   -3.90   11.30
  -5 -17   1   -6.10    7.30
  -5  17   1    3.20   12.40
  -5  17   1   -6.40    9.40
   5  17  -1  -10.20    9.00
   5  17  -1   -3.40   10.40
  -3 -17   1   45.20   13.00
   3 -17  -1   24.30   11.40
  -3 -17   1   13.60    9.90
  -3 -17   1   58.99   12.60
   3 -17  -1   28.00   12.20
   3 -17  -1   31.30   13.10
  -3  17   1   58.69   16.20
   3  17  -1   26.50   13.20
   3  17  -1   29.60   11.40
   3  17  -1   47.40   15.30
  -3  17   1   41.00   14.70
  -3  17   1   -1.00   11.80
   1 -17  -1    3.90    9.20
  -1 -17   1    8.40    8.70
  -1 -17   1   -3.50    8.10
  -1 -17   1    3.60    8.60
   1 -17  -1    4.50    8.00
   1 -17  -1   -8.00    8.00
  -1  17   1   16.90   12.30
  -1  17   1    1.20   10.20
   1  17  -1    3.10   10.00
  -1  17   1  -13.20    9.50
   1  17  -1    0.50    8.90
   1  17  -1    1.00    8.40
  -1 -17  -1   10.50    8.20
  -1 -17  -1   -1.90    8.00
   1 -17   1   40.30   12.70
   1 -17   1   18.20   11.40
  -1 -17  -1   18.80   10.30
   1 -17   1   13.30    9.40
   1  17   1   23.00   13.80
  -1  17  -1    6.60    9.90
  -1  17  -1   13.40   13.10
   1  17   1   18.90   11.80
  -1  17  -1   20.80   11.50
   1  17   1   15.40   12.50
   3 -17   1   15.40   11.80
  -3 -17  -1   19.90   10.90
  -3 -17  -1   17.60   10.30
   3 -17   1   26.20   12.10
   3 -17   1   28.50   13.50
  -3 -17  -1   24.60    8.90
  -3  17  -1   20.60   11.80
   3  17   1    9.40   10.40
   3  17   1   28.40   13.90
  -3  17  -1   15.50   16.10
   3  17   1   32.00   13.90
   5 -17   1   14.80   10.80
  -5 -17  -1    5.80    9.60
   5 -17   1   22.70   11.30
  -5 -17  -1    6.60    8.70
   5 -17   1    9.30   12.30
  -5 -17  -1    4.90    7.30
  -5  17  -1   31.80   18.10
  -5  17  -1   21.60   12.20
   5  17   1   32.70   13.10
   5  17   1    6.20   12.20
   7 -17   1   34.40   14.60
  -7 -17  -1    5.70    8.80
   7 -17   1    9.40    9.80
  -7 -17  -1   10.80    6.10
  -7 -17  -1   30.30   12.60
   7 -17   1   20.20   11.50
   7  17   1   21.20   13.00
  -7  17  -1   -2.40   11.00
   7  17   1    7.80    9.60
  -7  17  -1   31.70   17.50
   9 -17   1   26.90   12.90
   9 -17   1   -6.90   12.20
  -9 -17  -1    5.90    8.20
   9 -17   1  -13.50    9.70
  -9 -17  -1    5.30    4.10
  -9 -17  -1    5.60    8.10
   9  17   1    0.70    7.30
  -9  17  -1   -4.20   10.00
  -9  17  -1  -14.60   13.10
   9  17   1   -7.00   11.00
  11 -17   1   -6.90    8.90
 -11 -17  -1    3.70    7.30
  11 -17   1   11.90   11.50
  11 -17   1   -0.90   13.90
 -11 -17  -1  -17.50    7.30
 -11  17  -1   -6.60   12.40
 -11  17  -1   -0.70   10.50
  11  17   1    4.80   11.20
  13 -17   1   -3.40    8.80
 -13 -17  -1  -12.40    8.10
 -13 -17  -1   -4.10    8.50
  13 -17   1    6.70   11.60
  13 -17   1    9.00   15.70
  13  17   1    4.60   12.70
 -13  17  -1  -13.00   11.80
 -13  17  -1   -1.50   14.20
 -15 -17  -1    5.00   11.00
  15 -17   1   -7.30   18.20
  15 -17   1  -16.40   14.00
 -15 -17  -1   13.20   11.70
  15 -17   1   -0.40    9.90
 -15  17  -1   28.50   19.20
  15  17   1    6.60   13.00
 -15  17  -1    9.80   14.50
 -17 -17  -1   18.90   12.40
  17 -17   1   25.80   24.90
  17 -17   1   31.40   16.20
 -17 -17  -1   20.30   12.60
  17 -17   1    4.20   15.40
  17  17   1   -9.30   14.10
 -17  17  -1   38.80   22.30
 -17  17  -1   32.40   17.40
 -19 -17  -1   15.10   12.40
 -19 -17  -1   22.20   14.10
  19 -17   1   17.20   18.10
  19 -17   1   21.70   15.50
 -19  17  -1   -5.40   17.30
  19  17   1    7.10   15.70
 -21 -17  -1   -8.00   12.00
  21 -17   1  -15.70   11.00
 -21 -17  -1   10.60   11.40
  21  17   1   35.10   18.40
 -21  17  -1   -5.10   19.50
 -23 -17  -1   -0.50   11.40
 -23 -17  -1   17.60   15.00
  23 -17   1   -1.50   13.00
 -23  17  -1   31.30   25.20
  23  17   1    0.30   16.90
 -25 -17  -1   -1.60   14.20
  25 -17   1   -1.70   15.00
 -25  17  -1   21.90   23.20
  25  17   1   -6.40   18.40
  27 -17   1   -3.00   17.70
 -27 -17  -1  -30.60   15.20
 -27  17  -1   28.80   23.90
  27  17   1   -4.60   21.80
 -29 -17  -1   -4.60   18.50
  29 -17   1    7.60   16.40
  29  17   1  -11.20   23.50
 -29  17  -1   -3.40   25.00
  31 -17   1   16.00   20.70
 -31 -17  -1  -46.40   21.20
  31  17   1   -7.10   25.10
 -31  17  -1   31.40   28.60
  33 -17   1   15.40   25.90
 -33  17  -1  -28.20   32.20
  33  17   1    8.60   31.80
  35 -17   1    1.90   23.80
  35  17   1  -12.90   35.00
 -35  17  -1   43.70   40.70
  34 -18  -1   76.89   31.00
  34  18  -1   -7.40   35.90
 -34  18   1  -53.29   34.80
  32 -18  -1   74.79   30.40
 -32  18   1   61.79   37.50
  32  18  -1   42.20   35.60
 -30 -18   1  138.39   33.50
  30 -18  -1  173.98   39.40
 -30 -18   1  135.99   32.20
  30  18  -1  182.68   42.70
 -30  18   1  190.68   50.69
  28 -18  -1  359.06   59.49
 -28 -18   1  287.17   51.79
 -28 -18   1  378.96   48.60
 -28  18   1  293.17   65.59
  28  18  -1  319.97   58.49
 -26 -18   1  189.78   32.90
 -26 -18   1  225.58   40.50
  26 -18  -1  201.68   41.30
 -26  18   1  163.08   51.49
  26  18  -1  265.77   47.10
 -24 -18   1   68.99   19.80
 -24 -18   1   81.79   25.00
  24 -18  -1   57.19   24.80
  24  18  -1   58.79   23.90
 -24  18   1   86.29   35.30
  22 -18  -1   26.30   18.30
 -22 -18   1   78.19   22.90
 -22 -18   1  113.49   21.30
 -22  18   1   71.59   30.50
  22  18  -1   19.50   22.30
  20 -18  -1  239.78   44.10
 -20 -18   1  204.58   39.10
 -20 -18   1  260.97   37.70
  20  18  -1  238.38   42.50
 -20  18   1  226.98   53.09
 -18 -18   1  757.52   75.09
 -18 -18   1  548.75   75.69
  18 -18  -1  579.34   78.39
  18 -18  -1  642.64   80.29
 -18  18   1  516.45   92.69
  18  18  -1  689.63   79.99
 -16 -18   1  379.56   54.89
  16 -18  -1  499.85   60.99
  16 -18  -1  395.76   58.29
 -16 -18   1  467.55   54.09
  16  18  -1  515.85   60.29
 -16  18   1  335.87   67.49
  14 -18  -1  286.27   46.90
  14 -18  -1  201.58   39.20
 -14 -18   1  206.88   37.10
  14 -18  -1  270.87   42.80
 -14 -18   1  232.78   34.50
 -14  18   1  310.07   45.00
 -14  18   1  188.18   45.70
  14  18  -1  321.97   41.50
  12 -18  -1  114.59   27.20
  12 -18  -1   53.39   18.70
  12 -18  -1   81.49   21.70
 -12 -18   1  115.09   20.60
 -12 -18   1   68.79   18.80
  12  18  -1  137.29   26.30
 -12  18   1   76.49   22.00
 -12  18   1   94.99   30.90
  10 -18  -1  101.29   24.60
  10 -18  -1  119.19   24.90
 -10 -18   1  108.99   23.50
  10 -18  -1  141.99   28.80
 -10 -18   1  122.79   14.10
 -10 -18   1   98.79   21.90
  10  18  -1  185.88   30.40
 -10  18   1  120.99   31.80
 -10  18   1  134.49   27.30
  -8 -18   1  403.86   57.49
   8 -18  -1  498.95   60.79
  -8 -18   1  462.25   52.09
  -8 -18   1  500.95   58.09
   8 -18  -1  422.76   59.59
   8 -18  -1  529.05   63.19
  -8  18   1  466.85   61.29
  -8  18   1  516.85   69.69
   8  18  -1  647.54   63.89
  -6 -18   1 1068.99  111.59
   6 -18  -1 1065.79  119.39
   6 -18  -1  893.91  117.09
   6 -18  -1  949.71  116.99
  -6 -18   1  867.41  115.39
  -6 -18   1 1102.19  116.09
  -6  18   1 1407.86  129.69
   6  18  -1 1212.48  120.09
  -6  18   1 1179.18  119.09
  -4 -18   1  686.23   79.39
  -4 -18   1  632.94   77.89
   4 -18  -1  541.95   78.79
   4 -18  -1  649.24   79.99
  -4 -18   1  634.04   75.49
   4 -18  -1  665.13   80.59
   4  18  -1  884.21   83.69
   4  18  -1  725.43   79.39
  -4  18   1  774.52   81.89
  -4  18   1  869.91   89.09
   2 -18  -1  207.48   41.80
  -2 -18   1  285.47   38.30
   2 -18  -1  283.57   40.90
   2 -18  -1  308.67   41.70
  -2 -18   1  315.47   40.80
  -2 -18   1  229.98   38.90
   2  18  -1  367.66   45.90
   2  18  -1  306.87   41.40
  -2  18   1  336.47   44.40
   2  18  -1  432.86   46.30
  -2  18   1  380.96   46.10
  -2  18   1  390.26   48.60
   0 -18   1   -3.60    6.80
   0 -18   1   -3.00    8.40
   0 -18  -1  -21.40    8.40
   0 -18  -1  -10.70    8.40
   0 -18   1    1.60   10.10
   0 -18  -1   -1.40    7.80
   0  18   1    9.50   12.40
   0  18  -1   11.00   10.90
   0  18  -1    1.90    9.60
   0  18  -1   15.80   13.60
   0  18   1    8.70   11.60
   0  18   1   -5.00   11.70
  -2 -18  -1   85.59   21.10
   2 -18   1   71.19   19.20
   2 -18   1  107.39   22.80
   2 -18   1   78.69   19.70
  -2 -18  -1  124.89   20.60
  -2 -18  -1   80.79   21.20
   2  18   1  139.39   27.10
  -2  18  -1  135.09   25.10
   2  18   1  100.19   22.70
   2  18   1  135.99   25.90
  -2  18  -1  150.48   30.50
   4 -18   1  775.82   90.79
   4 -18   1  655.63   88.39
  -4 -18  -1  778.82   85.49
   4 -18   1  794.02   89.99
  -4 -18  -1  731.53   88.39
  -4 -18  -1  698.63   89.29
   4  18   1  794.32   89.69
  -4  18  -1 1014.80  100.09
   4  18   1  939.71   93.79
  -4  18  -1  831.32   90.39
   6 -18   1  890.41  106.09
   6 -18   1 1056.19  109.79
  -6 -18  -1 1024.20  106.19
   6 -18   1  914.21  106.19
  -6 -18  -1  900.91  100.49
  -6 -18  -1  879.31  106.19
  -6  18  -1 1052.49  108.69
  -8 -18  -1  416.86   48.90
   8 -18   1  401.36   53.79
   8 -18   1  311.47   48.50
  -8 -18  -1  329.67   48.70
   8 -18   1  325.07   48.90
  -8 -18  -1  372.46   42.90
   8  18   1  370.86   47.00
  -8  18  -1  528.65   62.29
   8  18   1  509.55   54.49
  -8  18  -1  496.25   53.89
  10 -18   1  170.28   31.20
  10 -18   1   78.99   21.40
 -10 -18  -1  102.59   20.60
 -10 -18  -1   86.19   21.50
  10 -18   1   62.89   20.50
  10  18   1  105.39   16.80
 -10  18  -1  105.49   23.80
  10  18   1  119.99   25.60
 -10  18  -1   96.69   29.30
 -12 -18  -1   51.09   16.30
  12 -18   1   93.89   25.70
 -12 -18  -1   65.59   16.20
  12 -18   1   23.70   14.20
  12 -18   1   26.30   16.20
  12  18   1   58.59   19.20
 -12  18  -1   58.09   20.20
 -12  18  -1   41.00   21.10
 -14 -18  -1  247.28   35.90
  14 -18   1  266.37   43.20
 -14 -18  -1  237.88   40.70
  14 -18   1  361.76   53.69
  14 -18   1  239.88   41.80
 -14  18  -1  249.08   50.99
 -14  18  -1  205.68   41.70
  14  18   1  372.46   44.70
 -16 -18  -1  700.53   77.39
 -16 -18  -1  560.54   78.59
  16 -18   1  713.93   82.59
  16 -18   1  699.03   82.99
 -16  18  -1  641.14   91.89
  16  18   1  669.53   83.19
 -18 -18  -1  615.34   64.39
 -18 -18  -1  456.95   64.89
  18 -18   1  538.55   68.19
  18 -18   1  499.65   68.79
  18  18   1  504.95   68.19
 -18  18  -1  495.95   77.09
 -20 -18  -1  184.78   36.30
  20 -18   1  219.48   39.20
 -20 -18  -1  226.68   34.60
  20  18   1  224.48   41.30
 -20  18  -1  165.78   46.40
  22 -18   1    9.00   15.90
 -22 -18  -1   32.20   15.40
 -22 -18  -1   52.29   20.80
  22  18   1   52.09   22.40
 -22  18  -1   46.10   28.60
 -24 -18  -1   31.00   16.40
  24 -18   1   46.20   21.10
 -24 -18  -1   26.40   17.00
  24  18   1   23.70   23.10
 -24  18  -1   39.20   24.30
  26 -18   1  112.89   32.10
 -26 -18  -1   86.29   25.10
 -26 -18  -1  133.79   30.10
 -26  18  -1  106.09   45.00
  26  18   1  139.49   38.30
 -28 -18  -1  181.58   35.10
  28 -18   1  183.68   40.70
 -28  18  -1  147.69   46.50
  28  18   1  214.58   45.20
  30 -18   1  140.49   36.70
 -30 -18  -1  147.09   31.90
  30  18   1  124.39   40.60
 -30  18  -1  119.09   46.40
  32 -18   1    3.60   24.10
  32  18   1   70.79   38.80
 -32  18  -1   71.09   43.00
  34 -18   1   10.80   28.60
  34  18   1   63.99   39.80
 -34  18  -1  -16.10   35.60
  33 -19  -1   -4.00   29.60
 -33 -19   1   40.40   26.60
 -33  19   1   57.59   45.10
  33  19  -1   87.79   40.50
 -31 -19   1  194.68   40.40
  31 -19  -1  222.28   46.80
  31  19  -1  251.27   53.69
 -31  19   1  113.19   49.00
  29 -19  -1  402.06   72.09
 -29 -19   1  521.05   70.39
 -29 -19   1  517.05   66.59
  29  19  -1  647.94   81.89
 -29  19   1  443.96   91.09
 -27 -19   1  529.95   76.59
 -27 -19   1  662.53   73.39
  27 -19  -1  657.63   81.49
 -27  19   1  481.85   94.69
  27  19  -1  574.24   82.69
  25 -19  -1  217.98   44.60
 -25 -19   1  276.27   45.30
 -25 -19   1  277.57   38.40
  25  19  -1  210.68   45.30
 -25  19   1  147.79   49.70
 -23 -19   1   62.09   23.30
 -23 -19   1   88.79   22.70
  23 -19  -1   98.69   28.40
 -23  19   1   85.09   34.00
  23  19  -1   73.69   26.70
 -21 -19   1  354.36   41.70
 -21 -19   1  235.28   44.90
  21 -19  -1  239.38   46.80
 -21  19   1  294.77   61.79
  21  19  -1  257.27   48.30
 -19 -19   1  861.11   92.49
 -19 -19   1  812.82   96.29
  19 -19  -1  765.12   98.69
  19  19  -1  871.31   99.29
 -19  19   1  720.43  107.89
  17 -19  -1 1103.79  134.79
 -17 -19   1 1231.98  134.09
  17 -19  -1 1223.18  137.09
 -17 -19   1 1225.98  129.99
  17  19  -1 1240.98  135.59
 -17  19   1 1099.09  144.49
  15 -19  -1 1005.20  119.49
  15 -19  -1 1073.79  120.39
 -15 -19   1 1097.99  114.89
 -15 -19   1  929.31  116.39
  15  19  -1 1157.58  120.49
 -15  19   1 1014.60  129.29
 -13 -19   1  320.87   45.50
  13 -19  -1  371.76   50.29
  13 -19  -1  244.78   47.40
  13 -19  -1  322.97   55.99
 -13 -19   1  391.56   45.40
 -13  19   1  263.47   55.79
  13  19  -1  473.35   51.89
 -13  19   1  341.67   49.99
 -11 -19   1  172.68   31.00
 -11 -19   1  181.48   29.60
  11 -19  -1  152.18   32.90
  11 -19  -1  169.38   36.80
  11 -19  -1  189.68   34.90
  11  19  -1  243.68   37.50
 -11  19   1  162.58   42.70
 -11  19   1  147.89   32.00
   9 -19  -1  501.35   67.79
   9 -19  -1  510.45   67.69
  -9 -19   1  480.85   65.89
  -9 -19   1  498.45   64.79
   9 -19  -1  700.33   74.29
  -9 -19   1  574.74   58.89
  -9  19   1  501.65   73.79
  -9  19   1  594.64   69.99
   9  19  -1  684.23   71.39
   7 -19  -1 1828.42  196.38
  -7 -19   1 1798.02  186.18
   7 -19  -1 1656.33  193.08
  -7 -19   1 1816.12  191.38
  -7 -19   1 1637.74  191.98
   7 -19  -1 1550.24  192.88
  -7  19   1 2281.77  205.78
  -7  19   1 1965.20  195.08
   7  19  -1 1924.91  190.48
   5 -19  -1 2158.18  214.68
  -5 -19   1 1712.23  210.88
   5 -19  -1 2009.40  213.28
  -5 -19   1 1880.11  210.28
   5 -19  -1 1947.01  213.48
  -5 -19   1 2015.50  207.48
  -5  19   1 2395.66  215.68
   3 -19  -1  769.82   97.59
   3 -19  -1  713.03   97.29
  -3 -19   1  690.73   95.89
  -3 -19   1  927.41   95.39
  -3 -19   1  751.92   95.99
   3 -19  -1  857.91   98.89
   3  19  -1  982.70   99.19
   3  19  -1 1128.29  102.99
  -3  19   1 1027.50  106.59
  -3  19   1 1023.10  101.09
   1 -19  -1  135.79   27.60
   1 -19  -1  119.39   25.60
  -1 -19   1  102.19   23.90
  -1 -19   1  114.19   24.00
  -1 -19   1  140.79   27.20
   1 -19  -1  126.29   25.50
  -1  19   1  214.58   34.70
   1  19  -1  193.58   30.40
  -1  19   1  220.08   37.10
   1  19  -1  171.18   30.70
  -1  19   1  172.68   30.00
   1  19  -1  210.98   34.30
   1 -19   1  107.89   21.40
   1 -19   1   76.09   19.30
  -1 -19  -1   50.69   17.20
  -1 -19  -1   55.79   17.50
  -1 -19  -1  101.69   20.40
   1 -19   1   79.59   19.50
   1  19   1   86.49   20.20
   1  19   1  110.29   24.30
   1  19   1  126.09   27.20
  -1  19  -1   84.59   20.60
  -1  19  -1  100.89   26.00
   3 -19   1  644.94   76.79
  -3 -19  -1  610.64   73.09
   3 -19   1  682.73   77.79
  -3 -19  -1  706.13   77.59
  -3 -19  -1  595.04   76.99
   3 -19   1  527.75   75.59
  -3  19  -1  780.42   79.79
   3  19   1  747.93   77.69
  -5 -19  -1 2002.20  208.48
   5 -19   1 1764.92  212.98
   5 -19   1 2267.67  217.28
  -5 -19  -1 2074.69  213.18
   5 -19   1 2108.19  214.48
  -5 -19  -1 1830.72  213.58
  -5  19  -1 2121.39  214.68
  -7 -19  -1 1309.57  134.89
  -7 -19  -1 1076.39  140.19
   7 -19   1 1212.98  143.59
  -7 -19  -1 1339.97  140.69
   7 -19   1 1108.79  140.89
   7 -19   1 1391.56  142.89
  -7  19  -1 1546.75  144.79
   7  19   1 1420.66  140.29
   9 -19   1  347.67   48.70
  -9 -19  -1  281.77   43.10
   9 -19   1  298.57   44.40
   9 -19   1  300.87   44.50
  -9 -19  -1  310.17   36.20
  -9 -19  -1  297.07   43.20
   9  19   1  355.06   40.40
   9  19   1  488.25   51.89
  -9  19  -1  355.46   47.30
  -9  19  -1  279.37   54.89
  11 -19   1   77.39   21.90
  11 -19   1   79.89   25.10
 -11 -19  -1   89.89   23.00
 -11 -19  -1  101.79   21.00
  11 -19   1   72.09   21.30
  11  19   1  101.39   25.80
 -11  19  -1  121.39   25.70
 -11  19  -1   73.39   28.60
  13 -19   1  246.68   46.90
 -13 -19  -1  235.28   36.10
 -13 -19  -1  219.88   40.70
  13 -19   1  336.27   43.80
  13 -19   1  242.78   41.10
 -13  19  -1  206.88   48.20
  13  19   1  348.57   45.60
  15 -19   1  717.13   83.49
 -15 -19  -1  692.23   77.59
  15 -19   1  628.14   80.99
 -15 -19  -1  580.24   79.39
 -15  19  -1  686.43   92.29
  15  19   1  696.53   82.39
 -17 -19  -1 1004.20  122.99
 -17 -19  -1 1279.07  121.59
  17 -19   1 1080.99  125.89
  17 -19   1  998.00  123.89
  17  19   1 1083.39  125.49
 -17  19  -1 1052.79  136.39
  19 -19   1  580.54   83.39
 -19 -19  -1  762.32   80.09
 -19 -19  -1  637.14   81.99
 -19  19  -1  659.33   95.59
  19  19   1  734.23   86.89
  21 -19   1  131.19   32.10
 -21 -19  -1  182.68   31.70
 -21 -19  -1  172.38   35.10
  21  19   1  159.38   36.30
 -21  19  -1  161.78   44.10
  23 -19   1    3.60   16.70
 -23 -19  -1   17.20   17.90
 -23 -19  -1   52.79   20.10
  23  19   1    8.40   20.70
 -23  19  -1   32.90   25.90
 -25 -19  -1  121.49   30.10
 -25 -19  -1   94.69   23.90
  25 -19   1  117.59   30.20
 -25  19  -1  108.59   38.90
  25  19   1  100.89   34.90
  27 -19   1  317.57   57.19
 -27 -19  -1  293.87   54.59
 -27 -19  -1  384.76   51.39
  27  19   1  358.16   63.49
 -27  19  -1  395.96   78.79
 -29 -19  -1  329.87   55.39
  29 -19   1  333.37   58.19
 -29 -19  -1  351.76   51.19
 -29  19  -1  274.37   69.19
  29  19   1  397.46   67.49
  31 -19   1  162.68   38.00
 -31 -19  -1   81.39   30.70
 -31  19  -1  100.99   49.70
  31  19   1  143.39   44.70
  33 -19   1   29.60   27.70
 -33 -19  -1   18.40   24.10
 -33  19  -1  -23.90   35.90
  33  19   1  -50.89   33.70
  32 -20  -1   32.30   26.80
 -32 -20   1  -19.10   22.30
 -32  20   1   15.10   40.70
  32  20  -1   48.90   37.20
 -30 -20   1   71.79   27.40
  30 -20  -1  103.99   34.10
 -30  20   1   15.50   35.30
  30  20  -1   61.29   38.50
 -28 -20   1  145.29   29.60
  28 -20  -1  145.09   38.50
 -28 -20   1   73.09   29.90
  28  20  -1  137.29   39.10
 -28  20   1   35.60   37.80
 -26 -20   1   22.70   18.30
  26 -20  -1   45.80   22.80
 -26 -20   1   29.50   19.50
  26  20  -1   58.19   29.50
 -26  20   1  -28.50   30.10
 -24 -20   1   10.70   15.90
  24 -20  -1   30.50   21.90
 -24 -20   1   -7.20   15.90
 -24  20   1   26.60   27.70
  24  20  -1  -15.20   22.40
 -22 -20   1    4.10   15.70
 -22 -20   1    9.60   14.80
  22 -20  -1  -20.60   14.40
  22  20  -1   25.50   20.30
 -22  20   1   -8.70   21.30
 -20 -20   1   73.29   19.50
 -20 -20   1   55.99   21.90
  20 -20  -1   66.99   24.90
  20  20  -1   54.19   26.10
 -20  20   1   81.89   37.70
  18 -20  -1  182.88   36.60
 -18 -20   1  120.69   28.40
 -18 -20   1  137.19   24.50
  18  20  -1  115.59   29.30
 -18  20   1   90.29   36.40
 -16 -20   1  262.97   44.00
 -16 -20   1  317.57   39.90
  16 -20  -1  273.67   47.50
  16 -20  -1  250.87   47.20
  16  20  -1  227.58   44.30
 -16  20   1  309.17   60.59
 -14 -20   1   65.39   18.30
 -14 -20   1   46.50   18.20
  14 -20  -1   70.39   21.20
  14 -20  -1   78.59   24.20
 -14  20   1   50.79   27.30
  14  20  -1   73.79   23.50
  12 -20  -1   20.20   12.70
 -12 -20   1   -2.70    9.70
  12 -20  -1    5.60   15.10
 -12 -20   1   12.10   11.80
  12 -20  -1   23.40   19.40
  12  20  -1   16.00   14.70
 -12  20   1   19.80   18.90
 -10 -20   1    0.80   11.10
  10 -20  -1  -14.80   19.70
  10 -20  -1   29.30   15.10
  10 -20  -1   39.30   16.50
 -10 -20   1   34.00   12.60
 -10 -20   1   29.80    6.00
 -10  20   1   12.10   16.50
  10  20  -1   48.90   16.60
 -10  20   1   34.40   27.30
  -8 -20   1  132.29   18.40
   8 -20  -1  151.78   32.70
   8 -20  -1  124.09   29.00
   8 -20  -1  128.89   28.70
  -8 -20   1  102.09   24.70
  -8 -20   1  139.19   26.70
   8  20  -1  147.59   29.30
  -8  20   1  107.39   31.60
  -8  20   1  157.38   30.20
  -6 -20   1  421.16   52.09
  -6 -20   1  464.25   57.29
   6 -20  -1  472.35   61.59
   6 -20  -1  498.65   60.49
   6 -20  -1  363.86   57.69
  -6 -20   1  371.16   56.69
   6  20  -1  519.35   61.29
  -6  20   1  536.35   61.39
   6  20  -1  535.95   58.59
  -6  20   1  513.95   67.89
  -4 -20   1  267.47   37.00
   4 -20  -1  192.48   38.80
   4 -20  -1  289.87   40.30
  -4 -20   1  231.98   33.40
  -4 -20   1  216.48   38.60
   4 -20  -1  204.18   40.00
   4  20  -1  280.47   38.80
   4  20  -1  287.77   44.80
  -4  20   1  381.76   50.69
  -4  20   1  257.57   42.40
   4  20  -1  319.87   41.90
  -2 -20   1   62.89   17.50
  -2 -20   1   91.49   19.60
  -2 -20   1   68.59   19.70
   2 -20  -1   66.09   19.40
   2 -20  -1  105.09   22.60
   2 -20  -1   74.39   19.50
  -2  20   1   78.99   21.60
   2  20  -1   92.69   21.60
   2  20  -1  110.59   25.40
  -2  20   1   87.29   26.80
   2  20  -1   97.59   24.40
  -2  20   1  124.49   26.80
   0 -20   1   14.40   11.80
   0 -20   1   11.20   10.90
   0 -20  -1  -15.10    9.70
   0 -20   1    5.00    9.20
   0 -20  -1    3.20   10.20
   0 -20  -1   13.10   12.00
   0  20  -1   26.50   13.80
   0  20  -1  -11.50   13.20
   0  20   1   14.70   13.10
   0  20   1    3.60   16.40
   0  20   1   10.10   12.10
   0  20  -1   -3.20   10.70
  -2 -20  -1   32.20   17.20
  -2 -20  -1   45.30   16.80
   2 -20   1   31.10   15.40
  -2 -20  -1   51.89   14.20
   2 -20   1   43.80   15.00
   2 -20   1   46.80   16.40
   2  20   1   56.79   21.50
  -2  20  -1   84.89   26.70
  -2  20  -1   77.29   19.80
   2  20   1   67.99   19.20
   2  20   1   65.89   21.60
   4 -20   1  178.08   32.90
  -4 -20  -1  153.48   32.30
   4 -20   1  171.08   33.40
  -4 -20  -1  142.99   29.80
  -4 -20  -1  197.08   27.40
   4 -20   1  167.18   32.50
   4  20   1  240.68   38.60
  -4  20  -1  259.27   45.20
   4  20   1  249.38   38.40
  -4  20  -1  183.28   33.40
   6 -20   1  406.26   59.29
  -6 -20  -1  479.45   58.79
   6 -20   1  368.16   56.79
  -6 -20  -1  435.36   52.89
   6 -20   1  434.16   59.89
  -6 -20  -1  396.26   58.79
   6  20   1  625.54   64.69
  -6  20  -1  476.25   59.79
   6  20   1  616.44   61.39
  -6  20  -1  535.35   70.09
   8 -20   1  150.28   28.20
  -8 -20  -1  117.49   17.80
   8 -20   1   92.69   24.40
  -8 -20  -1  120.29   24.90
   8 -20   1  157.18   32.10
  -8 -20  -1  120.99   25.60
  -8  20  -1  129.09   35.00
   8  20   1  158.48   32.70
   8  20   1  102.99   22.40
  -8  20  -1  120.59   31.00
  10 -20   1   13.20   19.00
  10 -20   1   -3.80   11.10
 -10 -20  -1   -4.90   11.30
 -10 -20  -1    6.20    5.10
  10 -20   1   19.20   15.80
 -10 -20  -1   -1.20   10.90
  10  20   1  -25.70   10.50
 -10  20  -1   30.90   19.10
  10  20   1    1.50    8.10
 -12 -20  -1   -5.40   11.20
  12 -20   1   16.30   19.70
  12 -20   1   14.90   11.50
 -12 -20  -1   11.20   12.40
  12 -20   1   -1.40   14.90
 -12  20  -1   -0.50   17.30
  12  20   1   -1.40   14.60
 -14 -20  -1   45.90   16.60
  14 -20   1   40.10   18.30
  14 -20   1   36.30   20.40
 -14 -20  -1   52.49   19.10
 -14  20  -1   47.20   26.30
  14  20   1   51.39   20.40
 -16 -20  -1  129.79   26.60
  16 -20   1  110.89   32.60
  16 -20   1  113.49   30.10
 -16 -20  -1  140.69   30.60
  16  20   1  185.68   35.00
 -16  20  -1  128.69   38.60
 -18 -20  -1  110.29   23.90
  18 -20   1   77.89   24.70
 -18 -20  -1   71.09   22.60
 -18  20  -1   88.39   38.10
  18  20   1  102.69   30.20
  20 -20   1   10.70   16.40
 -20 -20  -1   21.00   14.70
 -20 -20  -1   44.20   19.70
  20  20   1   45.00   23.10
 -20  20  -1   47.00   29.90
  22 -20   1  -18.60   15.80
 -22 -20  -1   16.40   16.30
 -22 -20  -1  -33.50   14.10
  22  20   1   -8.40   20.70
 -22  20  -1   18.90   23.70
 -24 -20  -1  -21.60   15.50
  24 -20   1    4.30   15.20
 -24 -20  -1    4.80   16.90
  24  20   1    4.50   24.00
 -24  20  -1   22.70   28.80
 -26 -20  -1   66.99   22.50
 -26 -20  -1   32.40   22.30
  26 -20   1   82.39   28.10
 -26  20  -1   -2.00   28.10
  26  20   1   86.79   31.60
  28 -20   1   41.60   29.30
 -28 -20  -1  144.19   32.90
 -28 -20  -1   80.29   24.50
 -28  20  -1    7.30   35.40
  28  20   1    5.80   32.20
  30 -20   1   60.49   31.40
 -30 -20  -1   39.80   23.30
 -30  20  -1   51.39   40.50
  30  20   1   34.60   37.40
  32 -20   1   -4.60   23.10
 -32 -20  -1   -1.20   23.20
  32  20   1   25.40   36.90
 -32  20  -1   23.10   42.50
 -31 -21   1  -38.80   20.60
  31 -21  -1  -14.00   26.80
 -31  21   1  -54.19   37.10
  31  21  -1   -6.00   36.50
 -29 -21   1   51.59   24.70
  29 -21  -1   28.00   25.30
 -29  21   1  -34.80   38.20
  29  21  -1   65.09   35.70
  27 -21  -1   26.20   21.90
 -27 -21   1    6.60   20.20
 -27 -21   1   57.79   21.50
  27  21  -1   -3.60   29.10
 -27  21   1    6.30   31.90
  25 -21  -1   12.60   21.50
 -25 -21   1   39.60   18.30
 -25 -21   1  -15.40   18.20
 -25  21   1  -14.50   32.60
  25  21  -1   15.40   25.60
 -23 -21   1  -18.90   14.90
 -23 -21   1    1.10   16.00
  23 -21  -1   30.60   18.00
  23  21  -1   39.40   24.10
 -23  21   1  -11.20   25.50
 -21 -21   1   -3.70   16.90
 -21 -21   1   -5.40   14.50
  21 -21  -1   27.70   16.40
 -21  21   1  -49.30   22.00
  21  21  -1   -2.60   20.80
 -19 -21   1   24.40   18.70
  19 -21  -1   46.40   21.00
 -19 -21   1   93.99   21.50
 -19  21   1   92.19   33.90
  19  21  -1   96.59   27.40
  17 -21  -1   68.99   24.10
 -17 -21   1   46.80   19.70
 -17 -21   1   83.59   20.80
  17  21  -1   46.10   20.40
 -17  21   1   65.79   31.50
 -15 -21   1  116.69   25.00
  15 -21  -1   61.89   22.90
  15 -21  -1   83.89   31.40
 -15 -21   1  111.99   23.10
  15  21  -1   75.59   23.40
 -15  21   1   77.79   32.50
  13 -21  -1  -13.60   15.40
 -13 -21   1   11.80   13.30
  13 -21  -1   -8.80   12.60
 -13 -21   1   24.80   13.60
  13  21  -1   40.70   18.20
 -13  21   1   14.10   19.70
  11 -21  -1   -3.30   15.50
 -11 -21   1   20.80   13.00
 -11 -21   1   -0.40   10.40
  11 -21  -1  -10.50   11.80
  11 -21  -1   29.10   19.80
  11  21  -1  -16.80   13.10
 -11  21   1   38.70   22.00
  -9 -21   1   17.80   13.20
   9 -21  -1   22.00   14.00
   9 -21  -1   17.10   17.00
  -9 -21   1   23.70    7.20
   9 -21  -1   -3.10   16.90
  -9 -21   1   15.70   11.20
   9  21  -1   22.70   14.80
  -9  21   1   52.39   23.30
  -7 -21   1   50.39   12.50
  -7 -21   1   88.49   19.40
  -7 -21   1   61.49   19.20
   7 -21  -1   47.70   20.10
   7 -21  -1  117.39   27.10
   7 -21  -1   58.09   19.40
   7  21  -1   76.39   23.30
  -7  21   1   75.89   25.90
  -5 -21   1   38.70   17.70
   5 -21  -1   50.69   18.90
   5 -21  -1   29.80   17.90
  -5 -21   1   77.09   15.30
   5 -21  -1   73.49   21.40
  -5 -21   1   60.89   19.00
   5  21  -1  109.79   22.90
  -5  21   1   54.89   23.10
   5  21  -1   63.59   23.10
   3 -21  -1   23.10   13.00
   3 -21  -1   25.80   16.10
  -3 -21   1   31.00   12.80
   3 -21  -1   24.70   17.10
  -3 -21   1   12.80   13.00
  -3 -21   1   28.70   13.50
   3  21  -1   48.70   18.70
  -3  21   1   59.09   31.00
  -3  21   1   43.60   20.70
   3  21  -1   51.59   19.10
   3  21  -1   44.50   16.40
  -1 -21   1   13.30   11.40
   1 -21  -1   -8.20    9.70
   1 -21  -1    0.50   11.20
  -1 -21   1   -3.80   10.10
  -1 -21   1   11.80   13.50
   1 -21  -1   12.30   13.50
  -1  21   1  -10.50   14.40
  -1  21   1   -2.50   12.10
  -1  21   1    9.30   15.60
   1  21  -1    8.20   13.80
   1  21  -1   14.90   14.90
   1  21  -1    3.70   11.80
   1 -21   1  -17.30   11.10
  -1 -21  -1    7.60   11.30
   1 -21   1   21.20   13.20
  -1 -21  -1    0.40   10.90
   1 -21   1   11.00   10.70
  -1 -21  -1   16.10   10.70
   1  21   1    7.40   14.60
  -1  21  -1  -25.80   13.80
  -1  21  -1   10.60   14.30
   1  21   1  -15.90   11.50
   1  21   1   -9.30   13.30
  -3 -21  -1   52.49   16.10
   3 -21   1   62.29   19.80
   3 -21   1   51.09   16.90
  -3 -21  -1   57.89   17.60
   3 -21   1   60.19   20.00
  -3 -21  -1   61.49   18.90
   3  21   1   51.09   20.40
  -3  21  -1   71.19   22.80
   3  21   1  102.89   24.60
  -3  21  -1   69.89   27.60
   3  21   1   65.29   19.90
  -5 -21  -1   83.09   20.90
   5 -21   1   99.19   25.10
  -5 -21  -1   85.49   16.90
   5 -21   1   72.89   20.80
   5 -21   1   96.89   25.10
  -5 -21  -1   64.39   22.00
   5  21   1  114.79   27.10
   5  21   1  152.68   28.80
  -5  21  -1   74.09   28.70
  -5  21  -1   88.99   29.30
   7 -21   1   77.39   21.90
   7 -21   1   51.69   18.80
  -7 -21  -1   34.50   18.10
  -7 -21  -1   64.49   13.20
   7 -21   1   97.89   25.20
  -7 -21  -1   53.79   19.40
  -7  21  -1  111.19   31.10
   7  21   1   61.79   21.00
   7  21   1   70.49   19.40
  -9 -21  -1   46.00   14.80
  -9 -21  -1   20.50    7.70
  -9 -21  -1   16.20   12.20
   9 -21   1    3.10   18.40
   9 -21   1    7.30   11.60
   9 -21   1   49.40   17.90
  -9  21  -1   38.10   21.90
   9  21   1   19.30   12.00
   9  21   1   23.00   17.70
 -11 -21  -1   -5.00   11.10
  11 -21   1   16.30   13.00
  11 -21   1   15.20   15.70
 -11 -21  -1    3.90   13.50
  11 -21   1   16.10   21.70
 -11  21  -1   -4.80   18.80
  11  21   1    6.30   16.00
 -13 -21  -1   20.30   13.90
  13 -21   1   35.00   19.90
 -13 -21  -1   23.70   13.10
  13 -21   1    5.00   13.40
  13  21   1   31.80   18.70
 -13  21  -1    0.50   20.30
  15 -21   1  111.39   26.70
  15 -21   1   62.99   21.80
 -15 -21  -1   24.00   15.80
 -15 -21  -1   58.19   17.70
  15  21   1   68.19   24.40
 -15  21  -1   34.10   25.10
 -17 -21  -1   61.99   19.60
  17 -21   1   65.39   23.50
 -17 -21  -1   67.49   23.00
 -17  21  -1   24.00   26.00
  17  21   1   33.90   22.20
 -19 -21  -1   54.99   18.20
  19 -21   1   33.70   20.20
 -19 -21  -1   44.50   20.20
 -19  21  -1   54.89   28.30
  19  21   1   -2.70   21.10
  21 -21   1  -19.20   15.30
 -21 -21  -1   -2.30   17.10
 -21 -21  -1  -25.20   12.70
 -21  21  -1  -31.10   22.90
  21  21   1   17.50   22.50
 -23 -21  -1  -17.70   17.10
 -23 -21  -1    3.40   19.10
  23 -21   1    7.10   19.80
  23  21   1   17.60   23.90
 -23  21  -1  -33.70   23.50
 -25 -21  -1  -20.90   17.80
 -25 -21  -1   -9.40   19.60
  25 -21   1  -26.20   15.70
 -25  21  -1   20.00   28.10
  25  21   1   10.60   26.40
 -27 -21  -1   39.80   21.20
  27 -21   1   34.50   24.00
 -27 -21  -1   30.50   21.50
 -27  21  -1   39.90   30.90
  27  21   1  -28.20   30.80
  29 -21   1   -7.90   23.60
 -29 -21  -1   47.20   25.60
 -29  21  -1  -24.20   39.00
  29  21   1   19.90   30.90
 -31 -21  -1  -36.10   22.30
  31 -21   1   -0.10   27.50
  31  21   1   39.20   35.30
 -31  21  -1   11.40   39.80
 -30 -22   1  -26.90   21.30
  30 -22  -1   22.80   27.90
  30  22  -1  -13.60   36.90
 -30  22   1   -2.70   40.10
  28 -22  -1   36.40   27.80
 -28 -22   1   67.89   28.80
  28  22  -1   76.69   39.70
 -28  22   1   95.59   43.40
 -26 -22   1   47.10   19.90
  26 -22  -1    3.90   20.80
 -26 -22   1   -1.80   20.70
 -26  22   1   34.80   34.00
  26  22  -1  -12.30   27.60
 -24 -22   1   19.50   20.90
 -24 -22   1   58.19   20.70
  24 -22  -1   34.50   22.60
 -24  22   1   22.60   33.70
  24  22  -1   37.10   25.30
  22 -22  -1   56.69   26.40
 -22 -22   1   80.69   25.70
 -22 -22   1   84.19   23.10
  22  22  -1  143.79   34.30
 -22  22   1   30.60   32.20
  20 -22  -1   20.60   18.20
 -20 -22   1  -14.70   14.30
 -20 -22   1   52.29   21.30
  20  22  -1   -2.60   20.10
 -20  22   1   15.20   27.20
 -18 -22   1   27.70   17.50
 -18 -22   1   68.39   21.60
  18 -22  -1   55.79   22.40
  18  22  -1   97.89   27.80
 -18  22   1   56.79   30.70
  16 -22  -1  150.18   33.80
 -16 -22   1  138.99   27.50
 -16 -22   1  147.59   30.80
 -16  22   1  166.08   45.40
  16  22  -1  179.58   35.50
 -14 -22   1   -8.50   11.90
  14 -22  -1   10.60   13.80
 -14 -22   1  -21.20   11.70
  14  22  -1   16.50   16.80
 -14  22   1    8.80   24.40
  12 -22  -1  135.69   29.30
  12 -22  -1  107.59   26.50
 -12 -22   1   86.29   21.50
 -12 -22   1   67.49   20.90
  12  22  -1   69.19   25.60
 -12  22   1   74.29   31.00
 -10 -22   1   83.59   12.20
 -10 -22   1   92.89   22.40
 -10 -22   1  105.99   22.60
  10 -22  -1   68.89   25.50
  10 -22  -1   79.69   23.00
  10 -22  -1   77.39   24.40
 -10  22   1   71.79   27.10
  10  22  -1   66.09   21.40
  -8 -22   1   26.80   14.20
   8 -22  -1   17.30   22.20
  -8 -22   1    3.20    7.30
   8 -22  -1   18.00   19.70
  -8 -22   1   20.40   13.50
   8 -22  -1    9.00   13.80
   8  22  -1   15.30   15.60
  -8  22   1   31.90   22.30
  -6 -22   1  133.09   20.90
   6 -22  -1  105.69   27.70
  -6 -22   1   97.69   25.50
  -6 -22   1  146.49   26.40
   6 -22  -1   76.89   24.90
   6 -22  -1  170.78   32.20
  -6  22   1  158.48   37.20
   6  22  -1  152.38   32.40
   6  22  -1  108.09   25.40
  -4 -22   1   88.99   23.30
   4 -22  -1   74.99   22.90
  -4 -22   1   83.79   17.60
   4 -22  -1   51.99   20.50
  -4 -22   1   68.09   20.80
   4 -22  -1   55.39   19.80
  -4  22   1   58.79   26.70
   4  22  -1  105.49   25.00
   4  22  -1   64.89   21.20
   2 -22  -1   17.50   15.50
  -2 -22   1   13.80   12.10
   2 -22  -1   32.10   15.60
   2 -22  -1   27.90   17.70
  -2 -22   1   18.00   15.20
  -2 -22   1   42.30   15.40
  -2  22   1   12.40   20.00
   2  22  -1   21.60   17.00
   2  22  -1   72.19   21.80
   0 -22   1  100.59   25.50
   0 -22   1   53.29   22.60
   0 -22  -1  155.98   29.50
   0 -22  -1   81.79   24.40
   0 -22  -1  106.49   23.80
   0 -22   1  139.29   25.30
   0  22   1  162.78   31.60
   0  22  -1  155.48   34.30
   0  22   1  221.68   38.70
  -2 -22  -1   44.00   19.20
  -2 -22  -1   24.40   13.40
   2 -22   1   45.90   16.50
  -2 -22  -1   25.90   15.60
   2 -22   1   34.40   17.40
   2 -22   1   15.30   13.10
  -2  22  -1   16.00   21.20
   2  22   1   38.00   20.60
   2  22   1   54.79   22.10
  -4 -22  -1   57.49   15.60
  -4 -22  -1   66.89   18.70
   4 -22   1   56.19   18.20
  -4 -22  -1   81.59   21.20
   4 -22   1   51.59   19.80
   4 -22   1   99.19   24.30
   4  22   1   82.19   23.70
  -4  22  -1   20.70   19.10
   4  22   1   77.39   22.10
  -6 -22  -1  153.78   23.20
   6 -22   1  121.19   30.90
   6 -22   1  139.19   29.80
  -6 -22  -1  119.59   29.00
  -6 -22  -1  156.08   29.30
   6 -22   1  153.48   31.40
   6  22   1  194.48   35.90
   6  22   1  170.88   31.20
  -6  22  -1  163.18   38.60
   8 -22   1   31.50   21.50
  -8 -22  -1   31.40   10.40
  -8 -22  -1   14.70   15.40
   8 -22   1   38.00   19.50
  -8 -22  -1   55.59   17.80
   8 -22   1   32.60   16.70
  -8  22  -1   16.40   18.90
   8  22   1   31.60   14.10
   8  22   1    4.70   15.80
 -10 -22  -1   37.20   20.50
  10 -22   1  131.59   30.10
  10 -22   1   56.59   21.40
 -10 -22  -1  132.69   24.50
  10 -22   1   87.19   28.00
 -10 -22  -1  114.39   14.30
  10  22   1   58.19   22.90
 -10  22  -1   77.69   29.00
 -12 -22  -1  164.18   29.10
  12 -22   1  158.08   33.00
 -12 -22  -1  137.19   30.60
  12 -22   1   99.49   28.20
 -12  22  -1  186.48   44.60
  12  22   1  198.88   37.70
  14 -22   1    5.00   19.10
 -14 -22  -1   17.00   14.00
 -14 -22  -1  -10.20   14.50
  14 -22   1  -13.30   13.20
  14  22   1  -41.50   14.40
 -14  22  -1   -2.10   21.60
 -16 -22  -1  119.69   28.40
 -16 -22  -1  145.59   26.70
  16 -22   1   76.49   27.50
 -16  22  -1  183.48   44.60
  16  22   1   93.39   31.10
 -18 -22  -1   85.09   22.70
  18 -22   1   41.40   22.00
 -18 -22  -1   80.89   25.30
 -18  22  -1   90.09   33.50
  18  22   1   48.70   26.30
 -20 -22  -1   30.60   19.20
 -20 -22  -1   13.10   17.40
  20 -22   1   23.10   17.90
  20  22   1    7.90   20.40
 -20  22  -1    6.10   26.60
 -22 -22  -1   91.09   28.40
  22 -22   1   56.19   23.60
 -22 -22  -1   16.60   21.80
 -22  22  -1   92.79   38.40
  22  22   1  125.59   34.40
  24 -22   1   33.20   24.30
 -24 -22  -1   31.40   22.70
 -24 -22  -1   -0.40   22.20
  24  22   1   37.60   27.40
 -24  22  -1   53.39   34.00
  26 -22   1   26.60   20.20
 -26 -22  -1    8.40   21.40
 -26 -22  -1   15.80   21.00
 -26  22  -1   10.70   32.60
  26  22   1  -13.40   29.00
  28 -22   1   60.89   31.40
 -28 -22  -1   14.80   25.20
 -28  22  -1   69.99   36.90
  28  22   1   94.69   38.40
  30 -22   1   76.89   31.80
 -30  22  -1   32.40   45.40
  30  22   1   54.19   37.90
  29 -23  -1  -19.10   24.30
 -29 -23   1  -16.30   24.80
  29  23  -1  -69.29   35.10
 -29  23   1  -31.20   39.50
  27 -23  -1  -44.70   20.30
 -27  23   1  -29.80   33.20
  27  23  -1   18.20   30.60
  25 -23  -1   49.00   30.50
 -25 -23   1   66.89   23.10
 -25 -23   1   54.49   25.40
 -25  23   1   61.99   35.10
  25  23  -1   72.59   31.90
  23 -23  -1  163.88   39.10
 -23 -23   1  179.98   34.20
 -23 -23   1  186.58   38.30
 -23  23   1  112.69   49.30
  23  23  -1  266.97   49.30
  21 -23  -1  199.08   40.20
 -21 -23   1  129.99   33.60
 -21 -23   1  141.29   29.50
  21  23  -1  210.28   42.90
 -21  23   1  117.39   44.40
  19 -23  -1    0.30   17.20
 -19 -23   1    8.00   17.50
 -19 -23   1   38.90   16.90
  19  23  -1   22.90   24.90
 -19  23   1   18.30   29.10
  17 -23  -1   11.00   15.30
 -17 -23   1   21.50   16.40
 -17 -23   1  -13.90   13.40
 -17  23   1   26.30   29.00
  17  23  -1   11.70   20.70
  15 -23  -1   10.80   16.80
 -15 -23   1   17.90   13.90
 -15 -23   1    9.70   14.40
  15  23  -1   15.50   18.50
 -15  23   1   20.10   24.10
 -13 -23   1  129.29   29.50
 -13 -23   1  189.68   31.10
  13 -23  -1   93.29   29.60
  13  23  -1  212.88   39.10
 -13  23   1  153.48   41.80
  11 -23  -1  275.17   45.20
  11 -23  -1  249.78   43.50
 -11 -23   1  162.88   36.60
 -11 -23   1  261.67   38.40
 -11  23   1  213.88   49.70
  11  23  -1  216.78   42.10
  -9 -23   1   92.59   14.50
  -9 -23   1   85.29   21.40
   9 -23  -1  107.49   27.50
   9 -23  -1   57.69   22.60
  -9 -23   1   67.59   22.50
   9 -23  -1  127.39   31.50
   9  23  -1   86.39   25.10
  -9  23   1   68.19   30.90
   7 -23  -1   16.60   14.50
   7 -23  -1  -12.30   20.50
  -7 -23   1   12.40   13.00
  -7 -23   1   14.00    8.20
   7 -23  -1  -14.50   16.10
  -7 -23   1   -8.00   12.20
  -7  23   1   20.40   18.10
   7  23  -1   13.40   15.90
   5 -23  -1   18.00   18.80
  -5 -23   1   23.60   14.50
  -5 -23   1    3.90    9.60
  -5 -23   1    8.40   12.00
   5 -23  -1    6.80   12.50
   5 -23  -1   -7.70   14.90
   5  23  -1    0.20   15.10
   5  23  -1   -9.70   12.30
  -5  23   1   23.10   20.40
  -3 -23   1   33.80   16.20
   3 -23  -1   43.30   17.60
  -3 -23   1   38.50   14.90
   3 -23  -1   44.10   19.60
   3 -23  -1   25.40   18.50
  -3 -23   1   37.10   17.70
   3  23  -1   18.70   15.80
  -3  23   1   53.29   22.90
   3  23  -1   33.90   20.00
  -1 -23   1  213.68   36.00
  -1 -23   1  148.19   31.20
   1 -23  -1  140.39   33.40
   1 -23  -1  204.48   33.90
  -1 -23   1  196.98   31.80
   1 -23  -1  126.69   30.70
  -1  23   1  216.78   41.20
   1  23  -1  193.58   38.60
   1 -23   1  353.66   48.00
  -1 -23  -1  313.17   42.90
  -1 -23  -1  264.37   47.00
   1 -23   1  243.48   45.20
   1 -23   1  338.37   45.20
  -1 -23  -1  322.07   49.40
  -1  23  -1  293.27   52.19
   1  23   1  249.88   47.70
   1  23   1  332.77   53.69
   3 -23   1   72.69   20.80
  -3 -23  -1   19.00   18.60
   3 -23   1   30.40   16.40
  -3 -23  -1    7.70   15.00
   3 -23   1   22.00   17.50
  -3 -23  -1   40.40   15.10
  -3  23  -1   14.10   19.10
   3  23   1   14.90   18.00
   3  23   1   42.20   19.90
  -5 -23  -1  -20.20   11.30
   5 -23   1   13.20   17.40
  -5 -23  -1  -11.30    9.50
   5 -23   1    4.60   10.50
  -5 -23  -1   16.30   15.20
   5 -23   1   -2.50   18.20
  -5  23  -1  -13.00   17.40
   5  23   1    8.90   16.20
   5  23   1    8.20   14.30
  -7 -23  -1   -2.00   14.70
   7 -23   1  -37.50   15.20
   7 -23   1    5.20   19.60
  -7 -23  -1    4.80   12.90
   7 -23   1    0.20   11.80
  -7 -23  -1    2.40    8.40
   7  23   1    9.80   12.90
   7  23   1   -4.00   16.50
  -7  23  -1    6.90   19.90
  -9 -23  -1  107.29   26.40
   9 -23   1   91.89   30.70
  -9 -23  -1   94.39   14.80
   9 -23   1   68.69   24.10
  -9 -23  -1   94.19   24.10
   9 -23   1   57.49   20.50
  -9  23  -1   66.09   29.30
   9  23   1   70.39   19.30
   9  23   1  107.49   26.80
  11 -23   1  161.98   36.20
 -11 -23  -1  184.58   32.90
 -11 -23  -1  168.98   36.30
  11 -23   1  266.17   44.20
  11  23   1  220.38   42.00
 -11  23  -1  218.78   50.19
  13 -23   1  143.19   34.80
 -13 -23  -1  190.88   31.90
 -13 -23  -1  144.79   33.10
  13 -23   1  142.09   33.50
 -13  23  -1  166.48   44.20
  13  23   1  143.79   35.80
 -15 -23  -1  -19.20   16.20
 -15 -23  -1   11.30   15.20
  15 -23   1   -7.00   16.30
  15  23   1   18.60   17.90
 -15  23  -1    0.60   21.00
 -17 -23  -1   19.60   16.20
 -17 -23  -1    4.30   15.90
  17 -23   1   25.30   18.90
 -17  23  -1  -24.10   23.40
  17  23   1   -8.40   20.90
 -19 -23  -1   10.50   17.80
 -19 -23  -1   31.10   19.00
  19 -23   1   -3.60   16.50
  19  23   1   -6.60   20.70
 -19  23  -1  -35.50   26.50
 -21 -23  -1  191.78   32.50
  21 -23   1  117.39   33.60
 -21 -23  -1  121.49   32.50
  21  23   1  116.59   36.40
 -21  23  -1  154.28   46.70
 -23 -23  -1  126.69   30.90
 -23 -23  -1  123.79   33.00
  23 -23   1   86.49   30.10
 -23  23  -1  152.18   52.39
  23  23   1  134.69   39.70
 -25 -23  -1    7.90   22.30
  25 -23   1   61.29   28.90
 -25 -23  -1   61.39   25.00
  25  23   1   57.89   33.50
 -25  23  -1   59.09   36.40
  27 -23   1   30.90   29.70
 -27 -23  -1  -22.90   20.60
 -27  23  -1  -35.50   34.90
  27  23   1   47.00   36.10
  29 -23   1    7.80   27.00
 -29 -23  -1   20.80   26.60
 -29  23  -1  -32.40   44.20
  29  23   1   25.00   38.10
  26 -24  -1   31.10   24.70
 -26 -24   1  -35.50   20.80
  26  24  -1   15.70   31.50
 -26  24   1  -14.40   40.70
  24 -24  -1  -10.40   25.30
 -24 -24   1   49.90   23.80
 -24  24   1   -4.60   32.40
  24  24  -1   39.00   32.60
 -22 -24   1   15.20   20.00
  22 -24  -1   25.20   23.90
 -22 -24   1   18.50   19.40
 -22  24   1    5.40   35.60
  22  24  -1   12.20   25.20
 -20 -24   1  -12.90   17.60
 -20 -24   1    5.70   18.60
  20 -24  -1    6.70   19.00
  20  24  -1    8.30   25.40
 -20  24   1   28.30   34.10
 -18 -24   1  -17.20   16.30
 -18 -24   1  -22.10   15.20
  18 -24  -1  -25.20   15.50
 -18  24   1  -11.90   26.40
  18  24  -1   17.10   21.40
 -16 -24   1    7.60   15.30
 -16 -24   1   10.90   16.30
  16 -24  -1   -9.50   16.10
  16  24  -1    4.80   20.80
 -16  24   1    4.20   27.50
 -14 -24   1   -9.00   14.90
  14 -24  -1   26.10   17.80
 -14 -24   1   -7.30   14.90
 -14  24   1  -68.29   25.90
  14  24  -1  -12.60   18.70
 -12 -24   1   -2.70   12.90
 -12 -24   1   14.80   14.10
  12 -24  -1  -21.70   14.00
 -12  24   1   -2.90   28.90
  12  24  -1  -38.30   16.80
  10 -24  -1    8.00   24.10
  10 -24  -1  -13.20   14.60
 -10 -24   1    8.20   14.00
 -10 -24   1   -4.90   14.70
 -10 -24   1    9.30    6.40
  10  24  -1    7.10   17.20
 -10  24   1  -15.00   24.60
   8 -24  -1    5.50   14.00
  -8 -24   1  -11.80    7.40
   8 -24  -1   -7.60   19.60
  -8 -24   1  -20.60   15.10
  -8 -24   1  -11.00   10.60
   8 -24  -1    7.80   23.20
  -8  24   1   -5.70   20.70
   8  24  -1   16.50   19.30
  -6 -24   1    2.50   14.40
   6 -24  -1   16.80   15.90
  -6 -24   1   -7.90    9.40
   6 -24  -1   28.00   20.70
   6 -24  -1   22.20   19.40
  -6 -24   1   -6.10   12.00
  -6  24   1  -17.00   19.30
   6  24  -1   13.50   17.30
   4 -24  -1   18.90   20.70
   4 -24  -1   -2.60   17.80
   4 -24  -1   12.80   15.00
  -4 -24   1   -2.30   10.10
  -4 -24   1   17.20   11.60
  -4 -24   1  -21.70   13.10
  -4  24   1    3.70   20.20
   4  24  -1   -7.40   15.00
   4  24  -1    9.30   15.90
  -2 -24   1   11.00   13.90
   2 -24  -1  -10.00   17.40
   2 -24  -1   -5.20   14.70
  -2 -24   1  -15.60   11.10
   2 -24  -1   -9.70   13.40
  -2 -24   1    7.90   18.70
   2  24  -1   12.40   16.30
  -2  24   1   -4.00   19.60
   2  24  -1   22.40   20.50
   0 -24   1   28.90   15.60
   0 -24  -1  -13.60   11.30
   0 -24   1    3.10   11.80
   0 -24  -1   17.10   14.30
   0 -24   1   -2.60   15.90
   0 -24  -1  -36.70   16.00
   0  24  -1   14.80   22.00
   0  24   1   18.40   17.10
   0  24   1   39.30   21.10
  -2 -24  -1   13.10   13.00
   2 -24   1    8.50   13.80
   2 -24   1    2.50   16.60
  -2 -24  -1    9.70   14.80
   2 -24   1   29.90   19.50
  -2 -24  -1   20.90   19.30
   2  24   1    4.70   17.20
   2  24   1   32.60   22.10
  -2  24  -1  -32.50   17.70
   4 -24   1   37.90   18.00
  -4 -24  -1   -3.20   16.80
   4 -24   1    2.20   11.30
  -4 -24  -1   11.90   10.90
  -4 -24  -1    5.40   12.00
   4 -24   1   21.90   18.60
   4  24   1  -35.00   15.50
  -4  24  -1   18.80   22.50
   4  24   1    1.60   17.80
   6 -24   1   12.00   20.10
  -6 -24  -1   -5.40    9.50
  -6 -24  -1  -20.70   16.50
   6 -24   1   19.10   15.20
   6 -24   1   -3.70   19.20
  -6 -24  -1   -5.10   13.80
  -6  24  -1   14.90   20.70
   6  24   1   11.20   16.40
   6  24   1  -12.30   14.60
  -8 -24  -1   -2.00   14.00
   8 -24   1   24.60   22.00
   8 -24   1  -11.90   11.30
   8 -24   1  -14.30   18.10
  -8 -24  -1    6.20   15.30
  -8 -24  -1   10.00    8.70
   8  24   1   19.60   14.90
  -8  24  -1   -0.50   20.50
   8  24   1  -11.80   17.40
 -10 -24  -1   -0.20   17.00
  10 -24   1   -5.60   19.40
 -10 -24  -1   -4.40   16.10
 -10 -24  -1   10.80    7.20
  10 -24   1    2.20   12.50
  10  24   1    9.50   20.50
 -10  24  -1    6.90   20.40
  12 -24   1  -10.10   14.80
 -12 -24  -1   -8.90   15.80
 -12 -24  -1  -19.00   14.20
  12 -24   1   13.00   23.10
 -12  24  -1  -27.50   21.40
  12  24   1  -29.70   17.80
  14 -24   1   26.40   18.40
 -14 -24  -1   28.50   15.10
 -14 -24  -1    2.50   17.60
 -14  24  -1  -42.80   24.70
  14  24   1   -6.30   17.40
  16 -24   1   15.80   15.90
 -16 -24  -1   14.10   17.30
 -16 -24  -1   -4.00   13.50
  16  24   1   -9.40   20.90
 -16  24  -1   60.19   27.80
 -18 -24  -1   33.70   17.80
  18 -24   1   22.00   20.90
 -18 -24  -1    3.00   15.80
  18  24   1   19.10   21.60
 -18  24  -1   20.50   25.30
 -20 -24  -1  -17.60   19.10
 -20 -24  -1    0.60   18.60
  20 -24   1   31.40   21.40
 -20  24  -1    5.40   30.70
  20  24   1   -5.60   26.60
 -22 -24  -1  -53.79   19.40
 -22 -24  -1    2.20   19.30
  22 -24   1   34.30   23.40
  22  24   1  -70.19   27.30
 -22  24  -1   27.10   33.90
 -24 -24  -1  -16.70   37.90
  24 -24   1   28.60   26.70
 -24 -24  -1    3.10   22.90
  24  24   1   -2.40   29.00
 -24  24  -1  -24.80   32.40
  26 -24   1  -13.40   21.20
 -26 -24  -1    7.00   24.30
 -26  24  -1  -54.89   36.70
  26  24   1   -9.10   33.50
  25 -25  -1  271.57   52.39
 -25 -25   1  140.49   40.90
 -25  25   1  249.28   66.39
  25  25  -1  288.27   56.09
 -23 -25   1  386.66   63.99
  23 -25  -1  460.95   71.49
 -23  25   1  285.77   77.19
  23  25  -1  567.44   78.59
  21 -25  -1  246.18   50.79
 -21 -25   1  247.78   43.60
 -21 -25   1  303.97   49.40
 -21  25   1  286.17   66.99
  21  25  -1  288.17   56.89
  19 -25  -1  134.89   34.50
 -19 -25   1  108.19   30.70
 -19 -25   1  106.89   27.70
 -19  25   1  158.68   52.39
  19  25  -1  112.39   36.30
 -17 -25   1   27.70   21.00
  17 -25  -1   28.90   23.50
 -17 -25   1   34.00   18.70
 -17  25   1   20.30   30.60
  17  25  -1   15.50   26.40
  15 -25  -1  135.49   33.00
 -15 -25   1  117.79   31.60
 -15 -25   1  144.69   29.40
  15  25  -1  182.48   39.90
 -15  25   1  169.38   48.00
 -13 -25   1  335.97   54.79
  13 -25  -1  279.47   54.79
 -13 -25   1  358.26   50.69
 -13  25   1  382.96   70.69
  13  25  -1  455.25   60.29
  11 -25  -1  475.55   68.49
 -11 -25   1  523.15   65.29
 -11 -25   1  494.65   68.09
  11  25  -1  528.05   71.59
 -11  25   1  509.55   86.59
   9 -25  -1  190.68   42.50
   9 -25  -1  300.67   50.39
  -9 -25   1  293.57   32.00
  -9 -25   1  267.27   42.50
  -9 -25   1  207.68   41.80
   9  25  -1  212.58   45.00
  -9  25   1  282.07   58.69
  -7 -25   1  116.69   25.40
   7 -25  -1  128.29   32.70
   7 -25  -1   81.39   26.10
  -7 -25   1   92.79   25.50
  -7 -25   1   78.09   17.60
   7  25  -1   85.59   27.40
  -7  25   1  143.19   35.90
   5 -25  -1  115.99   27.70
   5 -25  -1   58.49   20.70
  -5 -25   1   91.29   24.80
   5 -25  -1   54.19   25.20
  -5 -25   1   68.79   23.60
  -5 -25   1   95.99   18.60
   5  25  -1   63.69   25.90
  -5  25   1   84.79   30.40
   3 -25  -1  314.87   48.90
  -3 -25   1  251.97   43.60
  -3 -25   1  303.17   44.70
  -3 -25   1  218.98   36.60
   3 -25  -1  239.18   44.90
   3 -25  -1  246.68   42.10
  -3  25   1  279.67   54.19
   3  25  -1  273.07   47.10
   3  25  -1  233.58   45.80
   1 -25  -1  428.26   66.99
  -1 -25   1  519.55   69.69
   1 -25  -1  529.05   71.29
  -1 -25   1  556.34   71.99
   1 -25  -1  652.33   73.19
  -1 -25   1  579.74   66.69
  -1  25   1  543.05   77.49
   1  25  -1  615.64   78.09
   1 -25   1  477.35   66.39
  -1 -25  -1  541.85   68.19
  -1 -25  -1  564.84   64.19
   1 -25   1  507.95   66.39
  -1 -25  -1  464.15   65.99
   1 -25   1  555.34   65.99
   1  25   1  505.35   70.49
  -1  25  -1  417.06   75.49
   1  25   1  473.55   70.89
  -3 -25  -1  180.48   39.90
   3 -25   1  185.98   39.40
   3 -25   1  233.98   41.70
  -3 -25  -1  255.97   42.00
  -3 -25  -1  227.28   35.70
   3 -25   1  284.27   43.70
  -3  25  -1  238.98   49.60
   3  25   1  209.58   46.80
   3  25   1  256.97   46.40
  -5 -25  -1   84.19   23.00
   5 -25   1   83.59   26.30
  -5 -25  -1   78.19   24.30
   5 -25   1   68.49   24.20
  -5 -25  -1   76.19   18.30
   5 -25   1   59.89   25.40
   5  25   1   77.99   24.30
  -5  25  -1   84.69   31.90
   5  25   1   77.39   25.10
   7 -25   1   64.29   22.60
  -7 -25  -1   92.49   16.90
  -7 -25  -1   62.79   23.60
   7 -25   1   57.09   26.50
   7 -25   1   58.79   30.70
  -7 -25  -1   19.70   20.30
  -7  25  -1  109.19   33.00
   7  25   1   43.30   23.20
   7  25   1  129.69   25.70
   9 -25   1  176.18   41.70
  -9 -25  -1  249.58   40.10
   9 -25   1  174.08   39.70
  -9 -25  -1  221.28   42.90
  -9 -25  -1  238.98   28.90
  -9  25  -1  211.08   48.90
   9  25   1  206.78   43.10
 -11 -25  -1  444.36   57.69
 -11 -25  -1  319.27   57.99
  11 -25   1  350.46   65.19
  11 -25   1  401.76   58.99
  11  25   1  473.25   63.29
 -11  25  -1  457.45   77.09
 -13 -25  -1  332.47   54.89
  13 -25   1  281.67   52.49
 -13 -25  -1  413.66   52.89
  13  25   1  368.66   61.59
 -13  25  -1  346.17   67.49
  15 -25   1   86.39   27.60
 -15 -25  -1   89.49   25.80
 -15 -25  -1   57.39   24.00
 -15  25  -1  100.79   41.00
  15  25   1   82.89   32.00
  17 -25   1   37.40   20.30
 -17 -25  -1   22.60   17.80
 -17 -25  -1   44.70   20.20
  17  25   1   40.70   27.10
 -17  25  -1   36.80   31.30
  19 -25   1   66.49   29.10
 -19 -25  -1   70.39   25.80
 -19 -25  -1   63.59   23.00
 -19  25  -1   48.50   41.20
  19  25   1   86.69   31.70
 -21 -25  -1  162.88   39.70
  21 -25   1  213.58   44.70
 -21 -25  -1  216.28   39.10
 -21  25  -1  187.28   54.89
  21  25   1  254.57   47.90
  23 -25   1  485.85   74.69
 -23  25  -1  449.06   86.89
  23  25   1  388.76   75.49
 -25 -25  -1  120.89   35.80
  25 -25   1  126.29   38.20
 -25  25  -1  136.39   52.29
  25  25   1  198.38   48.50
  24 -26  -1  252.07   51.49
 -24 -26   1  157.28   41.60
  24  26  -1  315.47   60.49
 -24  26   1  368.26   77.09
  22 -26  -1  706.43   83.49
 -22 -26   1  450.95   71.49
 -22  26   1  489.85   96.69
  22  26  -1  484.55   80.29
  20 -26  -1  247.78   48.60
 -20 -26   1  203.88   42.50
 -20 -26   1  183.38   41.60
  20  26  -1  225.18   51.49
 -20  26   1  244.78   58.79
  18 -26  -1   41.10   27.80
 -18 -26   1   21.50   18.20
 -18 -26   1   27.30   22.20
  18  26  -1  -20.30   25.90
 -18  26   1    7.80   35.10
  16 -26  -1   10.20   19.50
 -16 -26   1    7.60   19.50
 -16 -26   1    7.30   19.20
  16  26  -1   20.30   26.40
 -16  26   1   38.20   37.40
  14 -26  -1  244.48   47.50
 -14 -26   1  274.57   42.30
 -14 -26   1  253.67   45.00
 -14  26   1  302.07   64.79
  14  26  -1  202.38   47.30
 -12 -26   1  618.14   73.49
 -12 -26   1  543.75   74.99
  12 -26  -1  512.75   75.59
 -12  26   1  622.54   90.69
  12  26  -1  588.44   79.49
 -10 -26   1  418.76   57.09
 -10 -26   1  398.36   54.89
 -10 -26   1  379.66   41.40
  10 -26  -1  303.47   57.29
 -10  26   1  382.26   73.19
  10  26  -1  372.96   62.59
   8 -26  -1  148.29   32.20
  -8 -26   1   78.49   28.40
  -8 -26   1  127.29   31.20
  -8 -26   1  144.79   21.30
   8  26  -1  160.78   35.50
  -8  26   1  110.49   43.70
   6 -26  -1   70.09   25.60
  -6 -26   1   39.30   20.80
  -6 -26   1   60.19   20.00
   6 -26  -1   -5.00   17.00
  -6 -26   1   35.40   14.50
  -6  26   1   82.29   32.00
   6  26  -1   44.40   21.80
   4 -26  -1  148.19   32.00
  -4 -26   1  132.09   23.70
   4 -26  -1  106.39   34.40
  -4 -26   1  129.39   29.00
   4 -26  -1   79.29   26.90
  -4 -26   1  110.99   27.20
  -4  26   1   87.49   35.70
   4  26  -1  131.59   33.60
   4  26  -1  137.49   32.00
   2 -26  -1  479.75   66.49
   2 -26  -1  442.66   60.19
  -2 -26   1  487.65   57.59
  -2 -26   1  520.45   64.59
  -2 -26   1  428.96   60.39
   2 -26  -1  352.76   59.39
  -2  26   1  476.15   70.89
   2  26  -1  426.56   68.89
   0 -26   1  675.53   85.79
   0 -26  -1  641.14   85.59
   0 -26  -1  730.23   87.19
   0 -26   1  661.93   82.19
   0 -26   1  641.44   84.49
   0 -26  -1  657.83   82.09
   0  26  -1  800.92   93.19
   0  26   1  753.72   93.69
   2 -26   1  359.76   52.89
   2 -26   1  346.17   58.39
   2 -26   1  434.96   55.59
  -2 -26  -1  289.47   53.99
  -2 -26  -1  366.86   56.29
  -2 -26  -1  367.96   50.19
   2  26   1  318.47   57.99
   2  26   1  456.95   62.49
  -2  26  -1  399.86   65.89
  -4 -26  -1  134.49   30.30
   4 -26   1   87.39   29.30
   4 -26   1  120.19   31.10
  -4 -26  -1  117.29   23.50
   4 -26   1  100.09   27.20
  -4 -26  -1  134.29   30.70
   4  26   1  129.09   33.00
  -4  26  -1  147.39   40.00
   4  26   1  106.09   30.50
   6 -26   1   -0.40   13.30
  -6 -26  -1   22.90   21.50
  -6 -26  -1   22.10   11.60
   6 -26   1  -10.30   23.30
  -6 -26  -1    7.60   16.20
  -6  26  -1   34.40   29.20
   6  26   1  -18.40   16.00
   6  26   1   28.10   19.00
  -8 -26  -1   67.89   25.80
  -8 -26  -1   74.99   27.20
   8 -26   1   75.39   30.00
  -8 -26  -1   87.29   16.50
   8 -26   1   57.39   24.10
   8  26   1   88.39   28.90
  -8  26  -1   65.59   36.50
 -10 -26  -1  362.86   55.19
 -10 -26  -1  400.76   57.09
  10 -26   1  272.77   53.99
 -10  26  -1  420.66   73.79
  10  26   1  442.36   66.19
 -12 -26  -1  423.86   62.59
  12 -26   1  444.26   63.99
 -12 -26  -1  482.05   63.29
 -12  26  -1  418.76   79.79
  12  26   1  490.75   68.49
 -14 -26  -1  156.18   34.70
  14 -26   1  146.39   34.40
 -14 -26  -1   93.79   28.80
  14  26   1  162.78   39.00
 -14  26  -1  203.08   51.99
 -16 -26  -1   28.20   21.10
  16 -26   1   41.10   21.00
 -16 -26  -1   37.40   21.50
 -16  26  -1   19.20   31.00
  16  26   1   23.80   25.20
 -18 -26  -1    9.00   17.60
  18 -26   1   36.00   23.90
 -18 -26  -1   36.30   22.40
 -18  26  -1    6.30   34.60
  18  26   1   10.10   30.40
 -20 -26  -1   51.69   27.10
  20 -26   1   68.49   30.10
 -20 -26  -1   88.39   29.60
 -20  26  -1  174.18   50.79
  20  26   1  124.99   40.30
  22  26   1  468.55   75.99
 -22  26  -1  418.56   87.49
 -24 -26  -1  150.98   40.70
  24 -26   1  285.67   51.79
 -24  26  -1  161.28   64.99
  24  26   1  411.46   67.49
  23  27  -1  103.19   43.40
  21 -27  -1   63.09   31.00
 -21 -27   1   20.60   22.70
  21  27  -1   72.89   37.40
 -21  27   1   38.50   43.60
  19 -27  -1   34.40   27.70
 -19 -27   1  -10.20   20.30
 -19  27   1   79.29   38.50
  19  27  -1   18.10   30.90
 -17 -27   1   -0.30   20.60
 -17 -27   1   -5.80   19.60
  17 -27  -1    2.20   20.00
  17  27  -1   46.80   27.60
 -17  27   1  -12.50   32.70
 -15 -27   1  -34.80   17.50
 -15 -27   1  -11.70   19.10
  15 -27  -1   -6.00   15.90
  15  27  -1  -19.60   25.90
 -15  27   1  -23.80   28.20
  13 -27  -1   24.90   18.50
 -13 -27   1   44.10   22.30
 -13 -27   1   61.09   23.90
 -13  27   1   27.10   36.70
  13  27  -1   33.70   28.50
  11 -27  -1   32.50   20.80
 -11 -27   1   74.79   25.60
 -11 -27   1   62.19   23.60
 -11  27   1    2.40   26.90
  11  27  -1  -11.30   24.50
  -9 -27   1   28.50   17.60
  -9 -27   1    5.80    9.40
  -9 -27   1   14.90   19.80
   9 -27  -1   13.40   16.60
   9  27  -1   13.50   23.50
  -9  27   1   41.00   33.20
  -7 -27   1  -38.00   19.60
   7 -27  -1  -30.90   16.40
  -7 -27   1    9.30   11.40
  -7 -27   1  -16.00   13.80
   7  27  -1   -9.20   19.40
  -7  27   1   36.50   31.60
  -5 -27   1    7.30   14.40
   5 -27  -1  -24.20   12.60
  -5 -27   1   22.10   13.60
   5 -27  -1   47.10   29.20
  -5 -27   1  -12.20   16.80
  -5  27   1   10.90   28.20
   5  27  -1   10.10   20.80
   3 -27  -1   11.60   16.00
  -3 -27   1    3.30   16.10
   3 -27  -1   23.90   20.10
   3 -27  -1   17.60   22.80
  -3 -27   1   22.50   15.50
  -3 -27   1   17.40   21.70
  -3  27   1  -13.40   23.10
   3  27  -1    2.60   21.90
  -1 -27   1   14.50   23.90
   1 -27  -1   52.99   22.10
  -1 -27   1   42.00   20.90
   1 -27  -1   42.40   22.10
  -1 -27   1   49.60   19.10
   1 -27  -1   -7.30   22.20
  -1  27   1   25.40   29.60
   1  27  -1   81.09   29.70
  -1 -27  -1   18.20   21.70
   1 -27   1   90.49   23.20
   1 -27   1   54.79   21.30
   1 -27   1   56.69   28.50
  -1 -27  -1   32.50   27.10
  -1 -27  -1   46.00   21.00
   1  27   1   39.60   28.00
  -1  27  -1   61.49   27.10
  -3 -27  -1   -1.80   15.40
  -3 -27  -1  -20.20   22.70
   3 -27   1   -2.60   22.00
   3 -27   1   -2.60   20.70
   3 -27   1  -13.50   16.80
  -3 -27  -1   22.70   16.90
   3  27   1   17.00   23.30
  -3  27  -1   19.70   25.90
   3  27   1   -9.00   21.50
  -5 -27  -1  -22.20   12.40
  -5 -27  -1   -3.50   22.30
  -5 -27  -1   -2.80   14.00
   5 -27   1  -12.00   12.70
   5 -27   1   -8.80   26.60
  -5  27  -1   -9.90   27.80
   5  27   1    7.50   20.20
   5  27   1  -12.40   18.70
   7 -27   1   35.30   24.40
  -7 -27  -1   14.30   12.60
  -7 -27  -1   -7.10   17.00
   7 -27   1   -9.30   14.20
  -7 -27  -1   34.70   20.50
  -7  27  -1   -8.00   26.70
   7  27   1  -25.90   17.70
   7  27   1  -12.10   19.10
  -9 -27  -1  -33.50   21.40
  -9 -27  -1    0.50    9.70
  -9 -27  -1    4.70   19.40
   9 -27   1   14.20   17.90
  -9  27  -1   16.00   32.40
   9  27   1   -3.70   24.40
  11 -27   1   36.50   20.50
 -11 -27  -1    8.80   22.90
 -11 -27  -1   44.70   22.30
 -11  27  -1   16.10   31.30
  11  27   1   11.10   26.70
 -13 -27  -1   20.10   19.90
 -13 -27  -1   28.40   21.00
  13 -27   1   11.40   18.60
 -13  27  -1   -0.60   27.80
  13  27   1   51.99   26.60
  15 -27   1   -0.70   20.00
 -15 -27  -1  -31.80   16.80
 -15 -27  -1   40.90   21.70
 -15  27  -1    5.00   31.90
  15  27   1   47.80   27.70
 -17 -27  -1   36.10   24.00
  17 -27   1   11.50   22.00
 -17 -27  -1   -3.60   19.90
 -17  27  -1   -0.40   29.50
  17  27   1  -39.30   29.20
  19 -27   1   -1.70   19.80
 -19 -27  -1  -29.90   19.20
  19  27   1    8.30   34.00
 -19  27  -1   59.59   36.30
 -21 -27  -1   57.29   29.10
  21 -27   1   41.20   27.00
 -21  27  -1   51.29   41.10
  21  27   1  -11.30   36.30
  20 -28  -1  -45.90   25.30
 -20 -28   1  -27.20   21.50
 -20  28   1  -29.20   35.00
  20  28  -1  -16.50   31.80
  18 -28  -1   20.90   23.10
 -18 -28   1   23.40   20.60
 -18  28   1  -21.10   37.50
  18  28  -1  -33.10   30.60
  16 -28  -1  -16.70   20.90
 -16 -28   1   -7.00   19.70
 -16  28   1    9.30   35.40
  16  28  -1   28.70   30.40
 -14 -28   1   16.80   23.50
  14 -28  -1   -4.10   16.40
 -14 -28   1    9.00   19.10
 -14  28   1   32.70   32.30
  14  28  -1   -9.60   27.10
 -12 -28   1  -17.10   22.60
  12 -28  -1   14.80   21.30
 -12 -28   1   43.90   22.20
  12  28  -1   15.40   29.20
 -12  28   1  -10.60   34.10
 -10 -28   1  -12.30   22.90
  10 -28  -1    9.40   17.80
 -10 -28   1    1.10   18.90
  10  28  -1   -2.00   25.20
 -10  28   1  -53.59   29.30
  -8 -28   1  -23.60   15.70
   8 -28  -1    4.40   18.90
  -8 -28   1    8.90   11.30
  -8 -28   1  -24.50   21.90
   8  28  -1    1.40   23.00
  -8  28   1   30.40   29.70
   6 -28  -1  -11.50   17.10
  -6 -28   1  -36.70   22.30
  -6 -28   1   -5.40   15.30
  -6 -28   1    9.00   13.30
  -6  28   1    6.90   27.10
   6  28  -1  -16.30   22.50
  -4 -28   1   13.60   14.80
   4 -28  -1  -10.90   16.60
  -4 -28   1   44.20   26.00
  -4 -28   1  -25.10   14.30
  -4  28   1  -18.30   25.50
  -2 -28   1   17.00   18.00
  -2 -28   1   28.90   19.40
   2 -28  -1   25.60   25.60
  -2 -28   1   49.70   26.60
   2 -28  -1   54.89   22.00
   2 -28  -1   15.20   22.30
  -2  28   1   29.70   28.60
   2  28  -1   33.80   26.30
   0 -28   1   46.00   29.40
   0 -28  -1   42.00   26.30
   0 -28  -1   77.49   25.50
   0 -28   1   -5.00   20.00
   0 -28   1   29.30   18.50
   0 -28  -1   60.49   22.40
   0  28   1   64.29   28.30
   0  28  -1   50.89   30.50
   2 -28   1   26.30   21.70
  -2 -28  -1   -8.60   15.10
  -2 -28  -1   27.10   25.60
   2 -28   1   30.50   23.10
  -2 -28  -1   35.60   18.70
   2 -28   1  -18.30   16.60
  -2  28  -1   32.00   26.70
   2  28   1   26.10   26.00
  -4 -28  -1  -30.70   14.70
   4 -28   1    5.20   14.20
   4 -28   1    4.20   27.20
  -4 -28  -1   22.90   23.10
  -4 -28  -1   -7.80   15.50
   4  28   1    8.30   22.80
   4  28   1   38.50   27.20
  -4  28  -1  -10.20   26.80
  -6 -28  -1   -4.30   13.80
  -6 -28  -1   38.00   17.90
  -6 -28  -1   30.20   21.60
   6 -28   1  -37.50   15.90
  -6  28  -1    1.50   27.00
   6  28   1   23.90   22.40
   6  28   1   46.30   27.70
   8 -28   1    0.90   15.90
  -8 -28  -1   -6.60   23.80
  -8 -28  -1   14.90   16.60
  -8 -28  -1    2.10   11.40
   8  28   1  -25.20   24.00
  -8  28  -1   17.50   31.40
 -10 -28  -1  -16.70   23.90
 -10 -28  -1   23.10   19.10
  10 -28   1   -4.60   15.40
  10  28   1   45.50   26.00
 -10  28  -1  -30.60   30.30
  12 -28   1    7.30   16.60
 -12 -28  -1  -38.50   18.70
 -12 -28  -1   46.70   23.30
 -12  28  -1   37.60   28.70
  12  28   1   10.10   26.50
  14 -28   1    6.80   21.90
 -14 -28  -1    5.40   18.90
 -14 -28  -1  -47.60   23.40
 -14  28  -1   -1.50   29.60
  14  28   1   -7.20   31.10
 -16 -28  -1   16.70   23.40
  16 -28   1  -34.80   20.40
 -16  28  -1   -8.50   38.70
  16  28   1    8.10   28.00
 -18 -28  -1   13.00   24.10
  18 -28   1   20.80   26.50
 -18  28  -1  -20.10   35.50
  18  28   1   21.80   33.80
  20 -28   1    0.70   28.30
 -20 -28  -1    7.90   23.70
  20  28   1  -66.19   33.60
 -20  28  -1   34.60   42.10
  17 -29  -1  132.49   37.70
 -17 -29   1  161.88   37.10
 -17  29   1   95.79   47.70
  17  29  -1  147.89   47.00
 -15 -29   1   54.69   27.30
  15 -29  -1  103.69   32.70
  15  29  -1   98.59   40.40
 -15  29   1  135.29   51.39
 -13 -29   1   -4.40   19.30
  13 -29  -1   -7.80   18.30
 -13  29   1  -10.60   31.60
  13  29  -1  -10.30   29.40
  11 -29  -1   10.00   20.30
 -11 -29   1   20.20   24.50
 -11 -29   1   35.30   22.50
 -11  29   1   54.19   36.00
  11  29  -1   53.29   29.90
  -9 -29   1    9.80   24.90
  -9 -29   1    1.40   16.50
   9 -29  -1   15.20   22.50
  -9 -29   1   -4.00    9.50
   9  29  -1    0.50   27.10
  -9  29   1   29.50   28.90
  -7 -29   1   99.69   31.80
   7 -29  -1   52.89   24.80
  -7 -29   1   71.19   25.40
  -7 -29   1  104.09   20.00
  -7  29   1  174.08   48.10
   7  29  -1   89.29   37.50
  -5 -29   1  151.68   26.10
   5 -29  -1  118.69   32.70
  -5 -29   1  131.19   32.50
  -5 -29   1   74.19   29.80
  -5  29   1  159.88   47.40
  -3 -29   1   29.00   18.30
  -3 -29   1   17.40   17.30
  -3 -29   1   25.90   23.50
   3 -29  -1   34.20   22.80
  -3  29   1    3.80   32.90
  -1 -29   1   51.49   28.60
  -1 -29   1    4.30   20.80
  -1 -29   1   40.60   20.20
   1 -29  -1   13.60   18.30
   1 -29  -1  -23.30   23.80
   1  29  -1   55.59   32.10
  -1  29   1   14.90   29.90
  -1 -29  -1   -5.00   19.90
   1 -29   1    0.70   17.60
  -1 -29  -1   -7.10   29.00
   1 -29   1  -13.60   26.40
  -1 -29  -1   27.00   18.60
   1 -29   1   37.60   24.60
  -1  29  -1   13.10   29.80
   1  29   1   95.49   31.90
   3 -29   1   41.50   19.60
   3 -29   1   52.09   29.30
  -3 -29  -1   -8.50   18.60
  -3 -29  -1   55.79   30.00
  -3 -29  -1   17.60   20.50
  -3  29  -1   24.30   31.20
   3  29   1   30.60   29.10
  -5 -29  -1  112.69   32.70
  -5 -29  -1   92.29   36.70
  -5 -29  -1  139.49   25.10
   5 -29   1   84.29   29.30
   5  29   1  133.59   36.20
   5  29   1  162.58   39.90
  -5  29  -1  132.79   44.20
   7 -29   1   87.39   29.20
  -7 -29  -1   42.80   26.00
  -7 -29  -1  120.79   21.40
  -7 -29  -1   90.79   31.10
   7  29   1  146.39   36.50
  -7  29  -1  110.79   41.40
  -9 -29  -1    3.60   10.90
  -9 -29  -1   -7.50   19.80
  -9 -29  -1  -14.00   27.10
   9 -29   1  -16.60   19.90
   9  29   1  -21.00   27.40
  -9  29  -1  -10.10   32.80
 -11 -29  -1   23.50   18.80
 -11 -29  -1   39.60   27.80
  11 -29   1   40.70   21.70
  11  29   1   25.90   29.00
 -11  29  -1   15.10   35.40
 -13 -29  -1    5.50   21.30
 -13 -29  -1   58.89   29.90
  13 -29   1   20.00   22.90
 -13  29  -1   74.39   40.00
  13  29   1  -53.89   28.70
 -15 -29  -1   11.00   25.00
  15 -29   1   42.20   27.60
 -15  29  -1  140.99   50.89
  15  29   1   82.69   38.00
  17 -29   1  195.18   45.40
 -17  29  -1  135.69   53.49
  17  29   1  154.58   48.50
 -14 -30   1   69.59   26.40
  14 -30  -1   14.90   28.40
 -14  30   1   72.39   47.20
  14  30  -1   45.30   36.70
  12 -30  -1   11.40   25.30
 -12 -30   1   19.80   22.40
  12  30  -1    1.60   32.60
 -10 -30   1   13.80   21.30
  10 -30  -1   10.00   23.90
 -10  30   1   71.19   37.80
  10  30  -1  -43.30   30.10
  -8 -30   1   -5.90   20.30
  -8 -30   1   -8.60   28.20
   8 -30  -1   51.69   24.50
   8  30  -1   65.49   31.00
  -8  30   1   -2.70   35.20
  -6 -30   1  114.99   39.40
  -6 -30   1  134.29   26.00
   6 -30  -1   97.39   32.40
  -6 -30   1  113.79   32.30
  -6  30   1  125.69   48.50
   4 -30  -1   75.99   29.60
  -4 -30   1   37.80   34.50
  -4 -30   1  128.09   25.70
  -4 -30   1  112.09   28.80
  -4  30   1  146.49   47.20
   2 -30  -1    1.30   18.40
  -2 -30   1    4.70   20.80
  -2 -30   1   84.59   28.70
  -2 -30   1   22.00   17.90
  -2  30   1   14.90   32.20
   0 -30   1   -5.80   26.60
   0 -30  -1  -13.60   20.60
   0 -30  -1    9.80   20.00
   0 -30   1    8.50   22.50
   0 -30   1   12.70   18.00
   0  30  -1  -11.20   29.90
   0  30   1   -8.40   28.90
   2 -30   1   22.80   17.90
  -2 -30  -1   11.20   20.40
  -2 -30  -1    3.20   20.80
   2  30   1  -19.30   29.70
  -2  30  -1    0.00   32.00
  -4 -30  -1  116.69   24.70
   4 -30   1  100.39   28.90
  -4 -30  -1   93.69   30.70
  -4 -30  -1   89.49   33.20
   4  30   1   58.69   32.80
  -4  30  -1   57.79   38.30
  -6 -30  -1   48.00   37.30
  -6 -30  -1  114.99   30.60
   6 -30   1  101.49   30.50
  -6 -30  -1   89.29   22.20
   6  30   1    8.00   31.90
  -6  30  -1   94.99   42.30
   8 -30   1   62.59   27.00
  -8 -30  -1  -28.70   30.10
  -8 -30  -1   47.30   23.70
  -8  30  -1   41.10   37.80
   8  30   1   73.59   33.50
 -10 -30  -1  -21.10   20.70
  10 -30   1    4.50   19.30
 -10  30  -1   93.79   40.60
  10  30   1  -13.60   29.50
 -12 -30  -1   11.40   22.00
  12 -30   1   -1.40   19.20
 -12  30  -1   -6.20   43.00
  12  30   1   24.30   31.00
 -14 -30  -1   39.30   24.60
  14 -30   1   32.90   25.30
  14  30   1   48.10   37.20
 -14  30  -1   19.40   42.70
 -11 -31   1   22.70   23.40
  11 -31  -1   28.90   24.90
  11  31  -1  -33.80   30.60
 -11  31   1  -44.00   38.00
   9 -31  -1   42.80   24.20
  -9 -31   1    8.90   21.30
  -9  31   1   70.89   44.20
   9  31  -1   47.60   36.10
   7 -31  -1   16.20   23.70
  -7 -31   1  -30.70   21.60
  -7  31   1   24.50   37.10
  -5 -31   1    3.50   20.20
   5 -31  -1  -47.00   20.00
  -5  31   1   11.60   37.70
  -3 -31   1   40.10   23.60
   3 -31  -1   39.00   25.00
  -3  31   1   42.50   38.70
   1 -31  -1    0.70   21.80
  -1 -31   1  -20.40   20.70
  -1  31   1   28.90   34.70
   1 -31   1  -12.80   21.90
  -1 -31  -1   -4.30   23.00
  -1  31  -1   26.40   35.30
   1  31   1  -37.00   29.70
  -3 -31  -1   32.40   23.80
   3 -31   1  -51.09   19.30
  -3  31  -1  -42.90   33.60
   3  31   1   70.19   32.60
  -5 -31  -1   28.40   22.80
   5 -31   1  -18.50   18.40
  -5  31  -1  -49.00   34.20
  -7 -31  -1   -2.00   23.60
   7 -31   1   -0.90   22.10
   7  31   1  -34.40   34.10
  -7  31  -1   24.60   37.80
  -9 -31  -1   42.30   23.40
   9 -31   1    7.10   21.60
  -9  31  -1   -1.70   38.80
   9  31   1  -28.60   29.00
  11 -31   1   29.30   24.90
 -11 -31  -1   -5.10   25.30
 -11  31  -1  -64.19   36.30
  11  31   1  -28.30   35.80
   6 -32  -1  265.17   52.09
  -6 -32   1  224.68   47.80
  -6  32   1  234.98   63.69
   4 -32  -1  191.48   41.90
  -4 -32   1   92.69   33.70
  -4  32   1  195.98   54.89
   2 -32  -1   97.49   30.40
  -2 -32   1   26.30   27.50
  -2  32   1   20.80   43.00
   0 -32  -1   21.60   23.70
   0 -32   1   13.10   23.40
   0  32   1  -18.60   35.10
  -2 -32  -1   47.70   29.10
   2 -32   1   13.70   24.20
   2  32   1  -34.30   32.70
  -4 -32  -1  225.08   47.10
   4 -32   1  256.87   49.20
  -4  32  -1  207.48   58.99
   6 -32   1  214.98   46.10
  -6 -32  -1  312.97   55.59
  -6  32  -1  227.18   63.09
  40   0  -2   75.19   33.90
 -38   0   2   26.30   29.80
  38   0  -2   78.69   28.80
 -36   0   2  598.94   72.49
  36   0  -2  522.05   74.09
 -36   0   2  423.76   76.39
  34   0  -2  976.40  115.09
  34   0  -2 1226.28  125.69
 -34   0   2  734.83  114.19
 -34   0   2 1021.40  112.69
 -32   0   2  702.13   83.99
  32   0  -2  691.63   87.69
 -32   0   2  592.84   88.09
  32   0  -2  861.41   96.79
  30   0  -2  240.28   41.00
  30   0  -2  318.77   51.29
 -30   0   2  238.38   45.10
 -30   0   2  193.18   37.10
 -28   0   2  170.48   30.90
  28   0  -2  159.58   36.20
 -28   0   2  132.79   31.50
  28   0  -2  269.87   38.50
 -26   0   2  689.33   90.29
 -26   0   2  815.72   86.29
  26   0  -2  733.13   90.69
 -24   0   2 1360.66  149.49
 -24   0   2 1510.85  156.18
  24   0  -2 1343.97  153.68
 -22   0   2 3458.65  343.77
  22   0  -2 3853.61  340.97
 -22   0   2 3090.39  337.57
  22   0  -2 2801.02  340.27
 -20   0   2 1007.30  107.29
 -20   0   2  856.21  101.59
  20   0  -2  800.72  103.89
  20   0  -2 1151.28  104.99
 -18   0   2  301.27   36.30
  18   0  -2  243.58   38.20
 -18   0   2  292.97   39.80
  18   0  -2  327.07   37.90
 -16   0   2  524.95   61.99
  16   0  -2  532.65   61.29
  16   0  -2  532.05   59.49
 -16   0   2  506.45   58.09
 -14   0   2  987.80  116.69
 -14   0   2 1207.38  114.69
  14   0  -2 1056.79  116.49
 -12   0   2 5172.28  486.05
  12   0  -2 4872.41  487.95
  12   0  -2 4679.33  486.05
 -12   0   2 4472.35  488.05
  10   0  -2 4301.27  461.05
 -10   0   2 4561.44  463.15
  10   0  -2 4238.18  462.45
 -10   0   2 5143.39  461.35
   8   0  -2 1984.40  215.18
  -8   0   2 2267.17  216.08
  -8   0   2 2167.28  214.08
   8   0  -2 2012.90  213.98
  -6   0   2  581.84   51.79
   6   0  -2  486.35   51.49
  -6   0   2  459.55   52.59
   6   0  -2  438.56   52.19
   4   0  -2  497.45   54.19
  -4   0   2  525.65   53.39
  -4   0   2  564.24   54.59
   4   0  -2  494.65   53.39
   2   0  -2 2826.42  264.67
  -2   0   2 2241.58  260.77
   2   0  -2 2757.32  261.27
  -2   0  -2 3115.09  313.67
   4   0   2 1069.19  121.19
  -4   0  -2 1316.97  121.59
  -6   0  -2  536.25   51.39
   6   0   2  403.66   50.59
   6   0   2  482.35   52.29
  -6   0  -2  518.95   52.69
  -8   0  -2  427.56   43.00
   8   0   2  370.36   44.20
   8   0   2  389.66   42.70
  -8   0  -2  368.56   44.00
 -10   0  -2 1974.70  197.38
 -10   0  -2 1890.61  199.08
  10   0   2 2082.99  197.78
  10   0   2 1741.53  198.78
 -12   0  -2 2781.02  295.77
 -12   0  -2 3098.79  294.17
  12   0   2 3083.79  294.37
  12   0   2 2541.85  295.37
 -14   0  -2  321.97   40.90
  14   0   2  296.07   40.50
 -14   0  -2  332.17   38.70
  14   0   2  358.86   39.50
  16   0   2   28.60   12.60
 -16   0  -2   20.60    8.20
  16   0   2   33.20    9.90
 -16   0  -2   31.70   11.20
[truncated: 8,375,796 more chars]
